# Supplementary material for: Gene body methylation suppresses intragenic transcription and permits epigenetic inheritance in a cnidarian
Source: Nat Ecol Evol. 2026 Jun 2;10(7):1370–83. doi: 10.1038/s41559-026-03090-6 (PMC13345969; doi:10.1038/s41559-026-03090-6)
Supplement: Supplementary file 3 — Supplementary Tables 1–7. [file 41559_2026_3090_MOESM3_ESM.xlsx]

## Sheet: Table S1 Gene Ontology of DEGs
Table S1 Gene Ontology of DEGs
GO.ID	Term	Annotated	Significant	Expected	classicFisher	Ontology	status
GO:0006520	cellular amino acid metabolic process	242	28	9.11	9.2e-08	BP	methylated downregulated
GO:1901605	alpha-amino acid metabolic process	185	23	6.96	3.8e-07	BP	methylated downregulated
GO:1901606	alpha-amino acid catabolic process	87	15	3.27	6.8e-07	BP	methylated downregulated
GO:0009069	serine family amino acid metabolic proce...	51	11	1.92	2.2e-06	BP	methylated downregulated
GO:0044281	small molecule metabolic process	1333	81	50.16	2.9e-06	BP	methylated downregulated
GO:0019752	carboxylic acid metabolic process	669	49	25.17	3.4e-06	BP	methylated downregulated
GO:0009063	cellular amino acid catabolic process	102	15	3.84	5.4e-06	BP	methylated downregulated
GO:0044282	small molecule catabolic process	287	27	10.8	9.2e-06	BP	methylated downregulated
GO:0006082	organic acid metabolic process	754	52	28.37	9.4e-06	BP	methylated downregulated
GO:0043436	oxoacid metabolic process	723	50	27.21	1.3e-05	BP	methylated downregulated
GO:0017144	drug metabolic process	432	34	16.26	3e-05	BP	methylated downregulated
GO:0016054	organic acid catabolic process	195	20	7.34	4.1e-05	BP	methylated downregulated
GO:0046395	carboxylic acid catabolic process	195	20	7.34	4.1e-05	BP	methylated downregulated
GO:1901657	glycosyl compound metabolic process	103	12	3.88	0.00046	BP	methylated downregulated
GO:1901658	glycosyl compound catabolic process	39	7	1.47	0.00054	BP	methylated downregulated
GO:0006544	glycine metabolic process	29	6	1.09	0.00062	BP	methylated downregulated
GO:1901565	organonitrogen compound catabolic proces...	825	49	31.04	0.00072	BP	methylated downregulated
GO:0006081	cellular aldehyde metabolic process	54	8	2.03	0.00084	BP	methylated downregulated
GO:0015884	folic acid transport	6	3	0.23	0.00097	BP	methylated downregulated
GO:0070189	kynurenine metabolic process	6	3	0.23	0.00097	BP	methylated downregulated
GO:0006766	vitamin metabolic process	112	12	4.21	0.00098	BP	methylated downregulated
GO:0008652	cellular amino acid biosynthetic process	69	9	2.6	0.00104	BP	methylated downregulated
GO:1901607	alpha-amino acid biosynthetic process	57	8	2.14	0.00121	BP	methylated downregulated
GO:0000096	sulfur amino acid metabolic process	33	6	1.24	0.00126	BP	methylated downregulated
GO:0016053	organic acid biosynthetic process	254	20	9.56	0.00138	BP	methylated downregulated
GO:0046394	carboxylic acid biosynthetic process	254	20	9.56	0.00138	BP	methylated downregulated
GO:0009164	nucleoside catabolic process	23	5	0.87	0.0014	BP	methylated downregulated
GO:0000719	photoreactive repair	2	2	0.08	0.00141	BP	methylated downregulated
GO:0015883	FAD transport	2	2	0.08	0.00141	BP	methylated downregulated
GO:0035350	FAD transmembrane transport	2	2	0.08	0.00141	BP	methylated downregulated
GO:0003824	catalytic activity	3144	162	122.15	2.5e-07	MF	methylated downregulated
GO:0016829	lyase activity	110	16	4.27	4.4e-06	MF	methylated downregulated
GO:0016830	carbon-carbon lyase activity	36	7	1.4	0.00039	MF	methylated downregulated
GO:0036094	small molecule binding	658	43	25.56	0.00039	MF	methylated downregulated
GO:0016846	carbon-sulfur lyase activity	5	3	0.19	0.00055	MF	methylated downregulated
GO:0032183	SUMO binding	5	3	0.19	0.00055	MF	methylated downregulated
GO:0016832	aldehyde-lyase activity	6	3	0.23	0.00106	MF	methylated downregulated
GO:0004047	aminomethyltransferase activity	2	2	0.08	0.0015	MF	methylated downregulated
GO:0015230	FAD transmembrane transporter activity	2	2	0.08	0.0015	MF	methylated downregulated
GO:0070336	flap-structured DNA binding	2	2	0.08	0.0015	MF	methylated downregulated
GO:1990189	peptide-serine-N-acetyltransferase activ…	2	2	0.08	0.0015	MF	methylated downregulated
GO:0043138	3'-5' DNA helicase activity	14	4	0.54	0.00164	MF	methylated downregulated
GO:0004596	peptide alpha-N-acetyltransferase activi...	7	3	0.27	0.00181	MF	methylated downregulated
GO:0008483	transaminase activity	15	4	0.58	0.00216	MF	methylated downregulated
GO:0070279	vitamin B6 binding	36	6	1.4	0.00237	MF	methylated downregulated
GO:0019842	vitamin binding	65	8	2.53	0.00345	MF	methylated downregulated
GO:0140097	catalytic activity, acting on DNA	160	14	6.22	0.00361	MF	methylated downregulated
GO:0002054	nucleobase binding	3	2	0.12	0.0044	MF	methylated downregulated
GO:0003904	deoxyribodipyrimidine photo-lyase activi...	3	2	0.12	0.0044	MF	methylated downregulated
GO:0003913	DNA photolyase activity	3	2	0.12	0.0044	MF	methylated downregulated
GO:0008517	folic acid transmembrane transporter act...	3	2	0.12	0.0044	MF	methylated downregulated
GO:0016822	hydrolase activity, acting on acid carbo...	3	2	0.12	0.0044	MF	methylated downregulated
GO:0016823	hydrolase activity, acting on acid carbo...	3	2	0.12	0.0044	MF	methylated downregulated
GO:0016769	transferase activity, transferring nitro...	18	4	0.7	0.00443	MF	methylated downregulated
GO:0016835	carbon-oxygen lyase activity	43	6	1.67	0.00591	MF	methylated downregulated
GO:0000287	magnesium ion binding	120	11	4.66	0.00672	MF	methylated downregulated
GO:0003747	translation release factor activity	4	2	0.16	0.00857	MF	methylated downregulated
GO:0004767	sphingomyelin phosphodiesterase activity	4	2	0.16	0.00857	MF	methylated downregulated
GO:0008079	translation termination factor activity	4	2	0.16	0.00857	MF	methylated downregulated
GO:0050220	prostaglandin-E synthase activity	4	2	0.16	0.00857	MF	methylated downregulated
GO:0006144	purine nucleobase metabolic process	19	2	0.07	0.0023	BP	methylated upregulated
GO:0032528	microvillus organization	20	2	0.08	0.0026	BP	methylated upregulated
GO:0002865	negative regulation of acute inflammator...	1	1	0	0.0038	BP	methylated upregulated
GO:0010481	epidermal cell division	1	1	0	0.0038	BP	methylated upregulated
GO:0010482	regulation of epidermal cell division	1	1	0	0.0038	BP	methylated upregulated
GO:0019452	L-cysteine catabolic process to taurine	1	1	0	0.0038	BP	methylated upregulated
GO:0033326	cerebrospinal fluid secretion	1	1	0	0.0038	BP	methylated upregulated
GO:0036261	7-methylguanosine cap hypermethylation	1	1	0	0.0038	BP	methylated upregulated
GO:0042412	taurine biosynthetic process	1	1	0	0.0038	BP	methylated upregulated
GO:0046305	alkanesulfonate biosynthetic process	1	1	0	0.0038	BP	methylated upregulated
GO:0097250	mitochondrial respirasome assembly	1	1	0	0.0038	BP	methylated upregulated
GO:1904674	positive regulation of somatic stem cell...	1	1	0	0.0038	BP	methylated upregulated
GO:1904970	brush border assembly	1	1	0	0.0038	BP	methylated upregulated
GO:2000110	negative regulation of macrophage apopto...	1	1	0	0.0038	BP	methylated upregulated
GO:0010165	response to X-ray	33	2	0.13	0.0069	BP	methylated upregulated
GO:0007499	ectoderm and mesoderm interaction	2	1	0.01	0.0076	BP	methylated upregulated
GO:0046083	adenine metabolic process	2	1	0.01	0.0076	BP	methylated upregulated
GO:0048807	female genitalia morphogenesis	2	1	0.01	0.0076	BP	methylated upregulated
GO:0051771	negative regulation of nitric-oxide synt...	2	1	0.01	0.0076	BP	methylated upregulated
GO:0060157	urinary bladder development	2	1	0.01	0.0076	BP	methylated upregulated
GO:0061436	establishment of skin barrier	2	1	0.01	0.0076	BP	methylated upregulated
GO:0080164	regulation of nitric oxide metabolic pro...	2	1	0.01	0.0076	BP	methylated upregulated
GO:0090297	positive regulation of mitochondrial DNA...	2	1	0.01	0.0076	BP	methylated upregulated
GO:1900748	positive regulation of vascular endothel...	2	1	0.01	0.0076	BP	methylated upregulated
GO:1901860	positive regulation of mitochondrial DNA...	2	1	0.01	0.0076	BP	methylated upregulated
GO:1902167	positive regulation of intrinsic apoptot...	2	1	0.01	0.0076	BP	methylated upregulated
GO:1904672	regulation of somatic stem cell populati...	2	1	0.01	0.0076	BP	methylated upregulated
GO:0000387	spliceosomal snRNP assembly	35	2	0.13	0.0078	BP	methylated upregulated
GO:0009112	nucleobase metabolic process	36	2	0.14	0.0082	BP	methylated upregulated
GO:0035112	genitalia morphogenesis	36	2	0.14	0.0082	BP	methylated upregulated
GO:0004038	allantoinase activity	1	1	0	0.003	MF	methylated upregulated
GO:0017172	cysteine dioxygenase activity	1	1	0	0.003	MF	methylated upregulated
GO:0032029	myosin tail binding	1	1	0	0.003	MF	methylated upregulated
GO:0071164	RNA trimethylguanosine synthase activity	1	1	0	0.003	MF	methylated upregulated
GO:0016929	SUMO-specific protease activity	3	1	0.01	0.009	MF	methylated upregulated
GO:0030622	U4atac snRNA binding	3	1	0.01	0.009	MF	methylated upregulated
GO:0070122	isopeptidase activity	3	1	0.01	0.009	MF	methylated upregulated
GO:0070138	ubiquitin-like protein-specific isopepti...	3	1	0.01	0.009	MF	methylated upregulated
GO:0070140	SUMO-specific isopeptidase activity	3	1	0.01	0.009	MF	methylated upregulated
GO:0008420	RNA polymerase II CTD heptapeptide repea...	4	1	0.01	0.012	MF	methylated upregulated
GO:0016812	hydrolase activity, acting on carbon-nit...	5	1	0.02	0.015	MF	methylated upregulated
GO:0032183	SUMO binding	5	1	0.02	0.015	MF	methylated upregulated
GO:0097371	MDM2/MDM4 family protein binding	5	1	0.02	0.015	MF	methylated upregulated
GO:0004017	adenylate kinase activity	7	1	0.02	0.021	MF	methylated upregulated
GO:0030621	U4 snRNA binding	7	1	0.02	0.021	MF	methylated upregulated
GO:0030507	spectrin binding	10	1	0.03	0.03	MF	methylated upregulated
GO:0004112	cyclic-nucleotide phosphodiesterase acti...	11	1	0.03	0.033	MF	methylated upregulated
GO:0016702	oxidoreductase activity, acting on singl...	11	1	0.03	0.033	MF	methylated upregulated
GO:0016701	oxidoreductase activity, acting on singl...	12	1	0.04	0.036	MF	methylated upregulated
GO:0047617	acyl-CoA hydrolase activity	12	1	0.04	0.036	MF	methylated upregulated
GO:0070990	snRNP binding	12	1	0.04	0.036	MF	methylated upregulated
GO:0017160	Ral GTPase binding	13	1	0.04	0.039	MF	methylated upregulated
GO:0046920	alpha-(1->3)-fucosyltransferase activity	13	1	0.04	0.039	MF	methylated upregulated
GO:0030898	actin-dependent ATPase activity	14	1	0.04	0.042	MF	methylated upregulated
GO:0016788	hydrolase activity, acting on ester bond...	452	4	1.37	0.043	MF	methylated upregulated
GO:0016289	CoA hydrolase activity	15	1	0.05	0.044	MF	methylated upregulated
GO:0032036	myosin heavy chain binding	15	1	0.05	0.044	MF	methylated upregulated
GO:1990381	ubiquitin-specific protease binding	15	1	0.05	0.044	MF	methylated upregulated
GO:0000146	microfilament motor activity	16	1	0.05	0.047	MF	methylated upregulated
GO:0008417	fucosyltransferase activity	16	1	0.05	0.047	MF	methylated upregulated
GO:0061472	karyomere membrane fusion	1	1	0	0.0013	BP	unmethylated downregulated
GO:0044381	glucose import in response to insulin st...	3	1	0	0.004	BP	unmethylated downregulated
GO:1990949	metaphase/anaphase transition of meiosis...	3	1	0	0.004	BP	unmethylated downregulated
GO:0001997	positive regulation of the force of hear...	4	1	0.01	0.0053	BP	unmethylated downregulated
GO:0003059	positive regulation of the force of hear...	4	1	0.01	0.0053	BP	unmethylated downregulated
GO:0003061	positive regulation of the force of hear...	4	1	0.01	0.0053	BP	unmethylated downregulated
GO:0003099	positive regulation of the force of hear...	4	1	0.01	0.0053	BP	unmethylated downregulated
GO:0061884	regulation of mini excitatory postsynapt...	4	1	0.01	0.0053	BP	unmethylated downregulated
GO:0061885	positive regulation of mini excitatory p...	4	1	0.01	0.0053	BP	unmethylated downregulated
GO:0098816	mini excitatory postsynaptic potential	4	1	0.01	0.0053	BP	unmethylated downregulated
GO:1900133	regulation of renin secretion into blood...	4	1	0.01	0.0053	BP	unmethylated downregulated
GO:1900135	positive regulation of renin secretion i...	4	1	0.01	0.0053	BP	unmethylated downregulated
GO:1905664	regulation of calcium ion import across ...	4	1	0.01	0.0053	BP	unmethylated downregulated
GO:1905665	positive regulation of calcium ion impor...	4	1	0.01	0.0053	BP	unmethylated downregulated
GO:2000969	positive regulation of AMPA receptor act...	4	1	0.01	0.0053	BP	unmethylated downregulated
GO:0007041	lysosomal transport	95	2	0.13	0.0066	BP	unmethylated downregulated
GO:0000741	karyogamy	5	1	0.01	0.0066	BP	unmethylated downregulated
GO:0001996	positive regulation of heart rate by epi...	5	1	0.01	0.0066	BP	unmethylated downregulated
GO:0001999	renal response to blood flow involved in...	5	1	0.01	0.0066	BP	unmethylated downregulated
GO:0002001	renin secretion into blood stream	5	1	0.01	0.0066	BP	unmethylated downregulated
GO:0002032	desensitization of G protein-coupled rec...	5	1	0.01	0.0066	BP	unmethylated downregulated
GO:0003321	positive regulation of blood pressure by...	5	1	0.01	0.0066	BP	unmethylated downregulated
GO:0007344	pronuclear fusion	5	1	0.01	0.0066	BP	unmethylated downregulated
GO:1990911	response to psychosocial stress	5	1	0.01	0.0066	BP	unmethylated downregulated
GO:0007084	mitotic nuclear envelope reassembly	6	1	0.01	0.0079	BP	unmethylated downregulated
GO:0106071	positive regulation of adenylate cyclase...	6	1	0.01	0.0079	BP	unmethylated downregulated
GO:0002025	norepinephrine-epinephrine-mediated vaso...	7	1	0.01	0.0092	BP	unmethylated downregulated
GO:0002086	diaphragm contraction	7	1	0.01	0.0092	BP	unmethylated downregulated
GO:0003057	regulation of the force of heart contrac...	7	1	0.01	0.0092	BP	unmethylated downregulated
GO:0010739	positive regulation of protein kinase A ...	7	1	0.01	0.0092	BP	unmethylated downregulated
GO:0003987	acetate-CoA ligase activity	3	1	0	0.0032	MF	unmethylated downregulated
GO:0004940	beta1-adrenergic receptor activity	4	1	0	0.0042	MF	unmethylated downregulated
GO:0004941	beta2-adrenergic receptor activity	4	1	0	0.0042	MF	unmethylated downregulated
GO:0031711	bradykinin receptor binding	4	1	0	0.0042	MF	unmethylated downregulated
GO:0031713	B2 bradykinin receptor binding	4	1	0	0.0042	MF	unmethylated downregulated
GO:0031694	alpha-2A adrenergic receptor binding	5	1	0.01	0.0053	MF	unmethylated downregulated
GO:0035240	dopamine binding	5	1	0.01	0.0053	MF	unmethylated downregulated
GO:0005351	carbohydrate:proton symporter activity	6	1	0.01	0.0063	MF	unmethylated downregulated
GO:0055056	D-glucose transmembrane transporter acti...	6	1	0.01	0.0063	MF	unmethylated downregulated
GO:0004939	beta-adrenergic receptor activity	7	1	0.01	0.0074	MF	unmethylated downregulated
GO:0003680	minor groove of adenine-thymine-rich DNA...	8	1	0.01	0.0084	MF	unmethylated downregulated
GO:0004935	adrenergic receptor activity	8	1	0.01	0.0084	MF	unmethylated downregulated
GO:0005355	glucose transmembrane transporter activi...	8	1	0.01	0.0084	MF	unmethylated downregulated
GO:0015149	hexose transmembrane transporter activit...	8	1	0.01	0.0084	MF	unmethylated downregulated
GO:0051380	norepinephrine binding	8	1	0.01	0.0084	MF	unmethylated downregulated
GO:0042277	peptide binding	141	2	0.15	0.0088	MF	unmethylated downregulated
GO:0016018	cyclosporin A binding	9	1	0.01	0.0095	MF	unmethylated downregulated
GO:0008179	adenylate cyclase binding	12	1	0.01	0.0126	MF	unmethylated downregulated
GO:0051379	epinephrine binding	12	1	0.01	0.0126	MF	unmethylated downregulated
GO:0090722	receptor-receptor interaction	12	1	0.01	0.0126	MF	unmethylated downregulated
GO:0015645	fatty acid ligase activity	13	1	0.01	0.0137	MF	unmethylated downregulated
GO:1901338	catecholamine binding	13	1	0.01	0.0137	MF	unmethylated downregulated
GO:0005402	carbohydrate:cation symporter activity	14	1	0.01	0.0147	MF	unmethylated downregulated
GO:0031492	nucleosomal DNA binding	15	1	0.02	0.0158	MF	unmethylated downregulated
GO:0004930	G protein-coupled receptor activity	196	2	0.21	0.0166	MF	unmethylated downregulated
GO:0033218	amide binding	197	2	0.21	0.0168	MF	unmethylated downregulated
GO:0001965	G-protein alpha-subunit binding	16	1	0.02	0.0168	MF	unmethylated downregulated
GO:0015145	monosaccharide transmembrane transporter...	16	1	0.02	0.0168	MF	unmethylated downregulated
GO:0031690	adrenergic receptor binding	17	1	0.02	0.0179	MF	unmethylated downregulated
GO:0015144	carbohydrate transmembrane transporter a...	18	1	0.02	0.0189	MF	unmethylated downregulated
GO:0031154	culmination involved in sorocarp develop...	3	2	0.01	3.4e-05	BP	unmethylated upregulated
GO:0044671	sorocarp spore cell differentiation	3	2	0.01	3.4e-05	BP	unmethylated upregulated
GO:0048837	sorocarp sorus development	3	2	0.01	3.4e-05	BP	unmethylated upregulated
GO:0099134	chimeric sorocarp development	3	2	0.01	3.4e-05	BP	unmethylated upregulated
GO:0099135	chimeric colonial development	3	2	0.01	3.4e-05	BP	unmethylated upregulated
GO:0099136	chimeric non-reproductive fruiting body ...	3	2	0.01	3.4e-05	BP	unmethylated upregulated
GO:0099139	cheating during chimeric sorocarp develo...	3	2	0.01	3.4e-05	BP	unmethylated upregulated
GO:1901261	regulation of sorocarp spore cell differ...	3	2	0.01	3.4e-05	BP	unmethylated upregulated
GO:0031156	regulation of sorocarp development	4	2	0.01	6.8e-05	BP	unmethylated upregulated
GO:0030587	sorocarp development	11	2	0.04	0.00061	BP	unmethylated upregulated
GO:0090702	non-reproductive fruiting body developme...	11	2	0.04	0.00061	BP	unmethylated upregulated
GO:0099120	socially cooperative development	11	2	0.04	0.00061	BP	unmethylated upregulated
GO:0060638	mesenchymal-epithelial cell signaling	15	2	0.05	0.00116	BP	unmethylated upregulated
GO:2000241	regulation of reproductive process	244	5	0.84	0.00126	BP	unmethylated upregulated
GO:0021993	initiation of neural tube closure	1	1	0	0.00343	BP	unmethylated upregulated
GO:0045657	positive regulation of monocyte differen...	1	1	0	0.00343	BP	unmethylated upregulated
GO:0061033	secretion by lung epithelial cell involv...	1	1	0	0.00343	BP	unmethylated upregulated
GO:0051703	intraspecies interaction between organis...	31	2	0.11	0.00496	BP	unmethylated upregulated
GO:0034721	histone H3-K4 demethylation, trimethyl-H...	2	1	0.01	0.00685	BP	unmethylated upregulated
GO:0051549	positive regulation of keratinocyte migr...	2	1	0.01	0.00685	BP	unmethylated upregulated
GO:0060478	acrosomal vesicle exocytosis	2	1	0.01	0.00685	BP	unmethylated upregulated
GO:0060425	lung morphogenesis	37	2	0.13	0.00701	BP	unmethylated upregulated
GO:0006952	defense response	700	7	2.4	0.0077	BP	unmethylated upregulated
GO:0022414	reproductive process	1554	11	5.33	0.00951	BP	unmethylated upregulated
GO:0021555	midbrain-hindbrain boundary morphogenesi...	3	1	0.01	0.01026	BP	unmethylated upregulated
GO:0021678	third ventricle development	3	1	0.01	0.01026	BP	unmethylated upregulated
GO:0035026	leading edge cell differentiation	3	1	0.01	0.01026	BP	unmethylated upregulated
GO:0051547	regulation of keratinocyte migration	3	1	0.01	0.01026	BP	unmethylated upregulated
GO:0060437	lung growth	3	1	0.01	0.01026	BP	unmethylated upregulated
GO:1990441	negative regulation of transcription fro...	3	1	0.01	0.01026	BP	unmethylated upregulated
GO:0001681	sialate O-acetylesterase activity	1	1	0	0.0032	MF	unmethylated upregulated
GO:0008126	acetylesterase activity	1	1	0	0.0032	MF	unmethylated upregulated
GO:0034338	short-chain carboxylesterase activity	1	1	0	0.0032	MF	unmethylated upregulated
GO:0005540	hyaluronic acid binding	2	1	0.01	0.0063	MF	unmethylated upregulated
GO:0016176	superoxide-generating NADPH oxidase acti...	2	1	0.01	0.0063	MF	unmethylated upregulated
GO:0034647	histone demethylase activity (H3-trimeth...	2	1	0.01	0.0063	MF	unmethylated upregulated
GO:0045322	unmethylated CpG binding	2	1	0.01	0.0063	MF	unmethylated upregulated
GO:0003830	beta-1,4-mannosylglycoprotein 4-beta-N-a...	3	1	0.01	0.0095	MF	unmethylated upregulated
GO:0005111	type 2 fibroblast growth factor receptor...	4	1	0.01	0.0126	MF	unmethylated upregulated
GO:0046547	trans-aconitate 3-methyltransferase acti...	4	1	0.01	0.0126	MF	unmethylated upregulated
GO:0005539	glycosaminoglycan binding	59	2	0.19	0.0147	MF	unmethylated upregulated
GO:0015319	sodium:inorganic phosphate symporter act...	5	1	0.02	0.0158	MF	unmethylated upregulated
GO:0004861	cyclin-dependent protein serine/threonin...	6	1	0.02	0.0189	MF	unmethylated upregulated
GO:0005315	inorganic phosphate transmembrane transp...	6	1	0.02	0.0189	MF	unmethylated upregulated
GO:0032453	histone demethylase activity (H3-K4 spec...	6	1	0.02	0.0189	MF	unmethylated upregulated
GO:0035497	cAMP response element binding	6	1	0.02	0.0189	MF	unmethylated upregulated
GO:0051864	histone demethylase activity (H3-K36 spe...	6	1	0.02	0.0189	MF	unmethylated upregulated
GO:0097322	7SK snRNA binding	6	1	0.02	0.0189	MF	unmethylated upregulated
GO:0005436	sodium:phosphate symporter activity	7	1	0.02	0.022	MF	unmethylated upregulated
GO:0017096	acetylserotonin O-methyltransferase acti...	7	1	0.02	0.022	MF	unmethylated upregulated
GO:0005283	amino acid:sodium symporter activity	9	1	0.03	0.0282	MF	unmethylated upregulated
GO:0015501	glutamate:sodium symporter activity	9	1	0.03	0.0282	MF	unmethylated upregulated
GO:0017153	sodium:dicarboxylate symporter activity	9	1	0.03	0.0282	MF	unmethylated upregulated
GO:0005313	L-glutamate transmembrane transporter ac...	11	1	0.03	0.0344	MF	unmethylated upregulated
GO:0015172	acidic amino acid transmembrane transpor...	11	1	0.03	0.0344	MF	unmethylated upregulated
GO:0019864	IgG binding	11	1	0.03	0.0344	MF	unmethylated upregulated
GO:0019865	immunoglobulin binding	11	1	0.03	0.0344	MF	unmethylated upregulated
GO:0032452	histone demethylase activity	11	1	0.03	0.0344	MF	unmethylated upregulated
GO:0140457	protein demethylase activity	11	1	0.03	0.0344	MF	unmethylated upregulated
GO:0004721	phosphoprotein phosphatase activity	98	2	0.31	0.038	MF	unmethylated upregulated

## Sheet: Table S2 ONT methylome
Table S2 ONT methylome
Sample	mCG	CG	Depth (X)	mCG%	Mito_mCG	Mito_CG	Mito_depth (X)	Mito_mCG%	Source
sperm rep1	530935	4836932	0.565266	10.9767	3	883	2.44598	0.339751	Fig. 1d
sperm rep2	1738434	15172593	1.77314	11.4577	15	1421	3.93629	1.05559	Fig. 1d
Egg rep1	5971	60143	0.00702859	9.928	9768	2431471	6735.38	0.401732	Fig. 1d
Egg rep2	21676	215479	0.0251819	10.0594	49798	10903962	30204.9	0.456696	Fig. 1d
5hpf rep1	1136773	10636576	1.24304	10.6874	24603	6067738	16808.1	0.405472	Fig. 1d
5hpf rep2	488383	4639953	0.542246	10.5256	6832	1738691	4816.32	0.392939	Fig. 1d
7hpf rep1	95551	876820	0.102469	10.8974	782	198016	548.521	0.394918	Fig. 1d
7hpf rep2	221599	1970093	0.230234	11.2481	1184	303935	841.925	0.389557	Fig. 1d
9hpf rep1	84300	759427	0.0887501	11.1005	77	15461	42.8283	0.498027	Fig. 1d
9hpf rep2	223006	2089387	0.244175	10.6733	100	25390	70.3324	0.393856	Fig. 1d
22hpf rep1	321245	2982863	0.348591	10.7697	66	11448	31.7119	0.57652	Fig. 1d
22hpf rep2	190477	1784203	0.20851	10.6757	37	9829	27.2271	0.376437	Fig. 1d
30hpf rep1	338536	3205836	0.374649	10.56	58	10953	30.3407	0.529535	Fig. 1d
30hpf rep2	439537	4103463	0.47955	10.7114	75	17760	49.1967	0.422297	Fig. 1d
50hpf rep1	569652	5197610	0.607417	10.9599	68	13258	36.7258	0.512898	Fig. 1d
50hpf rep2	172765	1559514	0.182252	11.0781	19	2201	6.09695	0.863244	Fig. 1d
78hpf rep1	203377	1922270	0.224645	10.58	30	4403	12.1967	0.681354	Fig. 1d
78hpf rep2	294642	2725900	0.318561	10.809	49	6604	18.2936	0.741975	Fig. 1d
150hpf rep1	126941	1121620	0.131078	11.3176	22	3290	9.11357	0.668693	Fig. 1d
150hpf rep2	210568	2013991	0.235364	10.4553	18	3446	9.54571	0.522345	Fig. 1d
207hpf rep1	145341	1353302	0.158153	10.7397	8	2209	6.11911	0.362155	Fig. 1d
207hpf rep2	290702	2658925	0.310734	10.9331	11	2595	7.18837	0.423892	Fig. 1d
mensentary rep1	304906	2684072	0.313673	11.3598	4	1431	3.96399	0.279525	Fig. 1d
mensentary rep2	187788	1801068	0.210481	10.4265	37	7785	21.5651	0.475273	Fig. 1d
pharynx rep1	154156	1536128	0.179519	10.0354	13	2593	7.18283	0.50135	Fig. 1d
pharynx rep2	141246	1442655	0.168595	9.7907	4	2366	6.55402	0.169062	Fig. 1d
physa rep1	619805	6107149	0.71371	10.1488	55	13110	36.3158	0.419527	Fig. 1d
physa rep2	138482	1286691	0.150369	10.7626	15	3448	9.55125	0.435035	Fig. 1d
tentacle rep1	260420	2488148	0.290776	10.4664	31	4678	12.9584	0.662676	Fig. 1d
tentacle rep2	116726	1190201	0.139092	9.80725	7	3002	8.31579	0.233178	Fig. 1d
nematosome rep1	108136	983951	0.114989	10.99	91	16924	46.8809	0.537698	Fig. 1d
nematosome rep2	253969	2459005	0.287371	10.3281	145	23267	64.4515	0.6232	Fig. 1d
DMSO control cycle 1	386704	3668746	0.428747	10.5405	22	3969	10.9945	0.554296	Fig. 3b
DMSO control cycle 2	762613	6941334	0.811196	10.9865	52	10322	28.5928	0.503778	Fig. 3b
DMSO control cycle 3	352687	3181010	0.371748	11.0873	31	8033	22.2521	0.385908	Fig. 3b
DMSO control cycle 4	659206	6180085	0.722233	10.6666	36	7808	21.6288	0.461066	Fig. 3b
DMSO control cycle 5	167070	1545258	0.180586	10.8118	27	5292	14.6593	0.510204	Fig. 3b
GSK rep1 cycle1	164192	4183718	0.488929	3.92455	42	7696	21.3186	0.545738	Fig. 3b
GSK rep1 cycle2	154009	3436279	0.401579	4.48185	18	3968	10.9917	0.453629	Fig. 3b
GSK rep1 cycle3	163228	4127652	0.482376	3.9545	58	11248	31.1579	0.515647	Fig. 3b
GSK rep1 cycle4	151712	3332053	0.389399	4.55311	23	4406	12.205	0.522015	Fig. 3b
GSK rep1 cycle5	178939	4069558	0.475587	4.39701	59	13521	37.4543	0.436358	Fig. 3b
GSK rep2 cycle1	148854	3964342	0.463291	3.75482	80	12369	34.2632	0.646778	Fig. 3b
GSK rep2 cycle2	210620	5473239	0.639628	3.84818	86	15967	44.2299	0.538611	Fig. 3b
GSK rep2 cycle3	230795	5980898	0.698955	3.85887	46	9936	27.5235	0.462963	Fig. 3b
GSK rep2 cycle4	107973	2810170	0.328409	3.84222	59	7828	21.6842	0.753705	Fig. 3b
GSK rep2 cycle5	149554	3632823	0.424548	4.11674	46	8073	22.3629	0.569801	Fig. 3b
GSK 0-7d 8 dpf	12583	560948	0.065555	2.24317	6	1011	2.80055	0.593472	Fig.3d
GSK 0-7d 1 mpf	28913	1046804	0.122334	2.76203	5	1293	3.58172	0.386698	Fig.3d
GSK 0-7d 3 mpf	167498	6248611	0.730242	2.68056	22	5853	16.2133	0.375876	Fig.3d
GSK 0-7d 8 mpf	256800	7795782	0.911051	3.29409	81	18559	51.41	0.436446	Fig.3d
GSK 0-7d 12 mpf	114711	3185314	0.37225	3.60125	34	5475	15.1662	0.621005	Fig.3d
GSK 0-7d sperm1	116697	2341692	0.273661	4.98345	11	1628	4.5097	0.675676	Fig.3d
GSK 0-7d sperm2	81939	1708290	0.199639	4.79655	3	463	1.28255	0.647948	Fig.3d
GSK 0-7d sperm3	263665	5690223	0.664986	4.63365	8	1992	5.51801	0.401606	Fig.3d
GSK 0-2d rep1 8 dpf	19429	860724	0.100588	2.25729	21	1098	3.04155	1.91257	Fig.3d
GSK 0-2d rep1 1 mpf	25183	898342	0.104984	2.80328	5	820	2.27147	0.609756	Fig.3d
GSK 0-2d rep1 3 mpf	1787760	54496557	6.36872	3.2805	150	41749	115.648	0.35929	Fig.3d
GSK 0-2d rep1 8 mpf	65924	2088659	0.24409	3.15628	22	5489	15.205	0.400802	Fig.3d
GSK 0-2d rep1 12 mpf	161842	4791905	0.560004	3.3774	65	10762	29.8116	0.603977	Fig.3d
GSK 0-2d rep1 sperm1	63576	1020704	0.119284	6.22864	4	606	1.67867	0.660066	Fig.3d
GSK 0-2d rep1 sperm2	82718	1209535	0.141352	6.83883	2	413	1.14404	0.484262	Fig.3d
GSK 0-2d rep1 sperm3	371451	6654390	0.777663	5.58204	20	2842	7.87258	0.70373	Fig.3d
GSK 0-2d rep2 2 dpf	66468	2618563	0.306017	2.53834	36	4607	12.7618	0.78142	Fig.3d
GSK 0-2d rep2 3 mpf	385157	11487776	1.34251	3.35276	48	10314	28.5706	0.465387	Fig.3d
GSK 0-2d rep2 5 mpf	184350	4822902	0.563627	3.82239	81	17296	47.9114	0.468316	Fig.3d
GSK 0-2d rep2 12 mpf	135874	3416211	0.399234	3.97733	39	8071	22.3573	0.483211	Fig.3d
GSK 0-2d rep2 sperm1	88681	1420177	0.165968	6.24436	3	870	2.40997	0.344828	Fig.3d
GSK 0-2d rep2 sperm2	66158	1046863	0.122341	6.31964	1	300	0.831025	0.333333	Fig.3d
GSK 0-2d rep2 sperm3	411597	7476245	0.873708	5.5054	9	1348	3.73407	0.667656	Fig.3d
F0 GSK 3mpf	2602612	84996500	9.93308	3.06202	49	80593	223.249	0.0607993	Fig. 3e
F0 GSK 5mpf	2272328	63980613	7.47707	3.55159	202	155914	431.895	0.129559	Fig. 3e
cross 1 offspring	238497	2877541	0.336283	8.28822	28	8303	23	0.337228	Fig. 4b
cross 1 sperm	105519	2128354	0.248729	4.95777	1	617	1.70914	0.162075	Fig. 4b
cross 2 offspring	130494	1520335	0.177673	8.58324	21	4150	11.4958	0.506024	Fig. 4b
cross 2 sperm	308378	5024498	0.587186	6.13749	2	179	0.495845	1.11732	Fig. 4b
cross 3 egg	718	13993	0.00163529	5.13114	88	12725	35.2493	0.00691552	Fig. 4b
cross 3 offspring	119104	1559649	0.182268	7.63659	8	2366	6.55402	0.338123	Fig. 4b
cross 4 egg	1215032	78533	0.00917773	6.46345	4623427	15674	1583.37	0.339013	Fig. 4b
cross 4 offspring	406266	4550275	0.531766	8.92838	44	10462	28.9806	0.42057	Fig. 4b
cross 4 sperm	517523	4771263	0.557592	10.8467	3	396	1.09695	0.757576	Fig. 4b
untreated cross gastrula	34027651	277422543	32.4209	12.2656	736	693031	1919.75	0.1062	Fig. 4c
cross 1 sperm	21993225	504269326	58.9312	4.3614	131	77902	215.795	0.16816	Fig. 4c
GSK male × untreated female gastrula	26815039	365932421	42.7646	7.32787	736	693031	1919.75	0.1062	Fig. 4c
GSK male × untreated female juvenile	31002488	455941221	53.2834	6.79967	428	1062999	2944.6	0.0402634	Fig. 4d, 4e
DMSO rep1	126715	1185581	0.138552	10.688	12	2363	6.54571	0.507829	Supp Fig. 2c
DMSO rep2	2336284	21403168	2.50127	10.9156	1079	953206	326.44	0.113197	Supp Fig. 2c
Decitabine rep1	208345	2116175	0.247306	9.84536	267	33358	92.4044	0.800408	Supp Fig. 2c
Decitabine rep2	2377485	22306011	2.60678	10.6585	798	1022778	350.266	0.0780228	Supp Fig. 2c
5-Azacytidine	70212	937867	0.109603	7.48635	73	11390	31.5512	0.640913	Supp Fig. 2c
Zebularine rep1	170515	1547685	0.18087	11.0174	52	7602	21.0582	0.684031	Supp Fig. 2c
Zebularine rep2	2302409	21498773	2.51245	10.7095	523	882520	302.233	0.0592621	Supp Fig. 2c
GSK rep1	27622	1140575	0.133293	2.42176	21	4508	12.4875	0.465839	Supp Fig. 2c
GSK rep2	22302	746184	0.0872025	2.98881	39	5250	14.5429	0.742857	Supp Fig. 2c
DMSO 0-7 dpf	87894	919375	0.107442	9.56019	9	1610	4.45983	0.559006	Supp Fig. 2d
GSK 0-5 hpf	91190	2824735	0.330112	3.22827	39	5889	16.313	0.662252	Supp Fig. 2d
GSK 0-1 dpf	111337	4265760	0.498516	2.61002	60	8402	23.2742	0.714116	Supp Fig. 2d
GSK 0-2 dpf	19429	860724	0.100588	2.25729	21	1098	3.04155	1.91257	Supp Fig. 2d
GSK 0-3 dpf	16048	706159	0.082525	2.27258	4	1510	4.18283	0.264901	Supp Fig. 2d
GSK 0-7 dpf	12583	560948	0.065555	2.24317	6	1011	2.80055	0.593472	Supp Fig. 2d
GSK 2-3 dpf	705604	10606761	1.23956	6.6524	101	27231	75.4321	0.370901	Supp Fig. 2d
GSK 2-5 dpf	26662	571010	0.0667309	4.66927	4	527	1.45983	0.759013	Supp Fig. 2d
GSK 2-7 dpf	35946	790461	0.0923769	4.54747	10	1110	3.07479	0.900901	Supp Fig. 2d
GSK 3-7 dpf	135721	2710994	0.316819	5.00632	19	7158	19.8283	0.265437	Supp Fig. 2d
control 1 dpf	64639	558698	0.065292	11.5696	8	2087	5.78116	0.383325	Supp Fig. 2g
control 2 dpf	1239281	11436836	1.33656	10.8359	99	19097	52.9003	0.518406	Supp Fig. 2g
control 3 dpf	27050	255894	0.029905	10.5708	1	640	1.77285	0.15625	Supp Fig. 2g
control 6 dpf	227868	2259840	0.264095	10.0834	20	4812	13.3296	0.415628	Supp Fig. 2g
control 10 dpf	608331	5779489	0.675418	10.5257	42	8441	23.3823	0.497571	Supp Fig. 2g
DNMT3 MO 1 dpf	90463	812530	0.094956	11.1335	18	3060	8.47645	0.588235	Supp Fig. 2g
DNMT3 MO 2 dpf	944698	8759991	1.02373	10.7842	97	18991	52.6066	0.510768	Supp Fig. 2g
DNMT3 MO 3 dpf	80705	756428	0.0883997	10.6692	18	2817	7.80332	0.638978	Supp Fig. 2g
DNMT3 MO 6 dpf	71697	1029409	0.120301	6.96487	14	4038	11.1856	0.346706	Supp Fig. 2g
DNMT3 MO 10 dpf	1011927	10959929	1.28083	9.23297	49	15354	42.5319	0.319135	Supp Fig. 2g
DNMT1 MO 1 dpf	117929	1124940	0.131466	10.4831	34	6396	17.7175	0.531582	Supp Fig. 2g
DNMT1 MO 2 dpf	1230118	12898658	1.5074	9.53679	154	25447	70.4903	0.605179	Supp Fig. 2g
DNMT1 MO 3 dpf	12099	134343	0.0156999	9.00605	0	418	1.15789	0	Supp Fig. 2g
DNMT1 MO 6 dpf	32807	820791	0.0959214	3.997	8	2094	5.80055	0.382044	Supp Fig. 2g
DNMT1 MO 10 dpf	221530	4733363	0.553163	4.68018	19	6384	17.6842	0.297619	Supp Fig. 2g
DNMT1+3 MO 4 dpf	17883	1469703	0.171756	1.21678	9	4087	11.3213	0.22021	Supp Fig. 2g
DNMT1+3 MO 6 dpf	29845	2606092	0.30456	1.1452	22	4814	13.3352	0.457	Supp Fig. 2g
DNMT1+3 MO 10 dpf	70366	3668102	0.428671	1.91832	23	6556	18.1607	0.350824	Supp Fig. 2g
DNMT1+UHRF1 MO 4 dpf	10129	910098	0.106358	1.11296	8	3048	8.44321	0.262467	Supp Fig. 2g
DNMT1+UHRF1 MO 6 dpf	33121	3097745	0.362017	1.0692	18	4732	13.108	0.380389	Supp Fig. 2g
DNMT1+UHRF1 MO 10 dpf	59330	5853477	0.684064	1.01359	47	11105	30.7618	0.423233	Supp Fig. 2g
GSK 0-1d 1 dpf	22302	746184	0.0872025	2.98881	39	5250	14.5429	0.742857	Supp Fig. 7a
GSK 0-1d 2 dpf	111337	4265760	0.498516	2.61002	60	8402	23.2742	0.714116	Supp Fig. 7a
GSK 0-1d 3 mpf	148091	4640790	0.542344	3.19107	21	6837	18.9391	0.307152	Supp Fig. 7a
GSK 0-1d 5 mpf	157818	4365626	0.510187	3.61501	109	22059	61.1053	0.494129	Supp Fig. 7a
GSK 0-1d 12 mpf	203546	5324356	0.622229	3.82292	58	7650	21.1911	0.75817	Supp Fig. 7a
GSK 0-1d egg	19978	442802	0.0517479	4.51172	1530	301774	835.939	0.507002	Supp Fig. 7a
GSK 0-2d rep1 8 dpf	19429	860724	0.100588	2.25729	21	1098	3.04155	1.91257	Supp Fig. 7a
GSK 0-2d rep1 1 mpf	25183	898342	0.104984	2.80328	5	820	2.27147	0.609756	Supp Fig. 7a
GSK 0-2d rep1 3 mpf	1787760	54496557	6.36872	3.2805	150	41749	115.648	0.35929	Supp Fig. 7a
GSK 0-2d rep1 8 mpf	65924	2088659	0.24409	3.15628	22	5489	15.205	0.400802	Supp Fig. 7a
GSK 0-2d rep1 12 mpf	161842	4791905	0.560004	3.3774	65	10762	29.8116	0.603977	Supp Fig. 7a
GSK 0-2d rep1 egg	23698	558920	0.065318	4.23996	653	148461	411.249	0.439846	Supp Fig. 7a
GSK 0-2d rep2 2 dpf	66468	2618563	0.306017	2.53834	36	4607	12.7618	0.78142	Supp Fig. 7a
GSK 0-2d rep2 3 mpf	78855	2548980	0.297886	3.09359	12	2937	8.13573	0.40858	Supp Fig. 7a
GSK 0-2d rep2 5 mpf	184350	4822902	0.563627	3.82239	81	17296	47.9114	0.468316	Supp Fig. 7a
GSK 0-2d rep2 12 mpf	88241	2117031	0.247406	4.16815	12	2469	6.83934	0.486027	Supp Fig. 7a
GSK 0-2d rep2 egg	2731933	65439096	7.64751	4.17477	11763	2612741	7237.51	0.450217	Supp Fig. 7a
DNMT1+UHRF1 4 dpf	10129	910098	0.106358	1.11296	8	3048	8.44321	0.262467	Supp Fig. 7a
DNMT1+UHRF1 6 dpf	33121	3097745	0.362017	1.0692	18	4732	13.108	0.380389	Supp Fig. 7a
DNMT1+UHRF1 10 dpf	28870	2858824	0.334095	1.00986	20	4484	12.4211	0.44603	Supp Fig. 7a
DNMT1+UHRF1 3 mpf	535332	28518098	3.33276	1.87717	123	33854	93.7784	0.363325	Supp Fig. 7a
DNMT1+UHRF1 5 mpf	109588	4780495	0.558671	2.2924	61	14128	39.1357	0.431767	Supp Fig. 7a
DNMT1+UHRF1 egg rep1	21287	691638	0.080828	3.07777	737	165488	458.416	0.44535	Supp Fig. 7a
DNMT1+UHRF1 egg rep2	20204	515880	0.0602881	3.91641	886	194898	539.884	0.454597	Supp Fig. 7a
GSK 0-1d sperm 1	70804	1134522	0.132585	6.24087	1	247	0.684211	0.404858	Supp Fig. 7b
GSK 0-1d sperm 2	232640	3662155	0.427976	6.35254	2	787	2.18006	0.25413	Supp Fig. 7b
GSK 0-1d sperm 3	160798	2331398	0.272458	6.89706	7	1705	4.72299	0.410557	Supp Fig. 7b
GSK 0-1d sperm 4	440940	7144375	0.834925	6.17185	11	2926	8.10526	0.37594	Supp Fig. 7b
GSK 0-1d sperm 5	262746	3749149	0.438143	7.00815	2	269	0.745152	0.743494	Supp Fig. 7b
GSK 0-1d sperm 6	31135	613787	0.07173	5.07261	0	105	0.290859	0	Supp Fig. 7b
GSK 0-1d sperm 7	392585	6096290	0.712441	6.43974	9	1381	3.82548	0.651702	Supp Fig. 7b
GSK 0-1d egg 1	19978	442802	0.0517479	4.51172	1530	301774	835.939	0.507002	Supp Fig. 7b
GSK 0-1d egg 2	67942	1466862	0.171424	4.63179	6142	1208560	3347.81	0.508208	Supp Fig. 7b
GSK 0-1d egg 3	21130	451389	0.0527514	4.68111	364	77693	215.216	0.468511	Supp Fig. 7b
GSK 0-1d egg 4	351675	6971377	0.814707	5.04456	4308	959048	2656.64	0.449195	Supp Fig. 7b
GSK 0-1d egg 5	187265	4053018	0.473654	4.62038	1822	400839	1110.36	0.454547	Supp Fig. 7b
GSK 0-2d sperm 1	139555	2139154	0.249991	6.52384	3	1057	2.92798	0.283822	Supp Fig. 7b
GSK 0-2d sperm 2	88681	1420177	0.165968	6.24436	3	870	2.40997	0.344828	Supp Fig. 7b
GSK 0-2d sperm 3	114824	1768960	0.206729	6.49105	2	356	0.98615	0.561798	Supp Fig. 7b
GSK 0-2d sperm 4	283731	5482817	0.640747	5.17491	11	2732	7.56787	0.402635	Supp Fig. 7b
GSK 0-2d sperm 5	63576	1020704	0.119284	6.22864	4	606	1.67867	0.660066	Supp Fig. 7b
GSK 0-2d egg 1	23698	558920	0.065318	4.23996	653	148461	411.249	0.439846	Supp Fig. 7b
GSK 0-2d egg 2	2731933	65439096	7.64751	4.17477	11763	2612741	7237.51	0.450217	Supp Fig. 7b
GSK 0-2d egg 3	52186	1062384	0.124155	4.91216	2133	476759	1320.66	0.447396	Supp Fig. 7b
DNMT1+UHRF1 sperm 1	123707	2140031	0.250094	5.78062	6	941	2.60665	0.63762	Supp Fig. 7b
DNMT1+UHRF1 sperm 2	124226	2653620	0.310114	4.68138	5	1206	3.34072	0.414594	Supp Fig. 7b
DNMT1+UHRF1 sperm 3	39337	1034328	0.120876	3.80315	4	436	1.20776	0.917431	Supp Fig. 7b
DNMT1+UHRF1 sperm 4	73027	2060090	0.240752	3.54485	1	152	0.421053	0.657895	Supp Fig. 7b
DNMT1+UHRF1 sperm 5	49010	1145837	0.133908	4.27722	1	568	1.57341	0.176056	Supp Fig. 7b
DNMT1+UHRF1 sperm 6	256152	4072378	0.475917	6.28999	36	4344	12.0332	0.828729	Supp Fig. 7b
DNMT1+UHRF1 egg 1	21287	691638	0.080828	3.07777	737	165488	458.416	0.44535	Supp Fig. 7b
DNMT1+UHRF1 egg 2	20204	515880	0.0602881	3.91641	886	194898	539.884	0.454597	Supp Fig. 7b
DNMT1 cross offspring	188242	2266530	0.264877	8.30529	11	2469	6.83934	0.445525	Supp Fig. 9a
DNMT1 cross sperm	251097	3642590	0.42569	6.89336	5	913	2.52909	0.547645	Supp Fig. 9a
DNMT3 cross offspring	246456	2528323	0.295471	9.74781	13	2847	7.88643	0.456621	Supp Fig. 9a
DNMT3 cross sperm	499683	4882310	0.570569	10.2346	0	421	1.1662	0	Supp Fig. 9a
DNMT1 + UHRF1 cross rep1 offspring	218858	2905424	0.339541	7.53274	35	6225	17.2438	0.562249	Supp Fig. 9a
DNMT1 + UHRF1 cross rep1 sperm	129741	3111691	0.363647	4.16947	2	840	2.32687	0.238095	Supp Fig. 9a
DNMT1 + UHRF1 cross rep2 offspring	156924	2064997	0.241325	7.59924	22	5216	14.4488	0.421779	Supp Fig. 9a
DNMT1 + UHRF1 cross rep2 sperm	49010	1145837	0.133908	4.27722	1	568	1.57341	0.176056	Supp Fig. 9a
DNMT1 + UHRF1 cross rep3 offspring	39615	516688	0.0603825	7.6671	25	4677	12.9557	0.534531	Supp Fig. 9a
DNMT1 + UHRF1 cross rep3 sperm	302719	5056170	0.590887	5.98712	8	1724	4.77562	0.464037	Supp Fig. 9a
DNMT1 cross offspring	256864	3228315	0.377276	7.9566	22	4034	11.1745	0.545364	Supp Fig. 9a
DNMT1 cross egg	75888	2102111	0.245662	3.61009	2623	422558	1170.52	0.00620743	Supp Fig. 9a
DNMT3 cross offspring	546583	5468342	0.639056	9.99541	36	6561	18.1745	0.548697	Supp Fig. 9a
DNMT3 cross egg	7048	88435	0.0103349	7.9697	2045	398425	1103.67	0.513271	Supp Fig. 9a
DNMT1 + UHRF1 cross offspring	509220	6234919	0.728641	8.16723	114	18636	51.6233	0.611719	Supp Fig. 9a
DNMT1 + UHRF1 cross egg	20204	515880	0.0602881	3.91641	886	194898	539.884	0.454597	Supp Fig. 9a
DNMT1 + UHRF1 cross sperm	1456958	12493879	1.46009	11.6614	11	2773	7.68144	0.396682	Supp Fig. 9a

## Sheet: Table S3 EM-seq methylome
Table S3 EM-seq methylome
Sample	global mCG					Lambda					Mitochondria					pUC19				Source
	mCG	CG	Depth (X)	mCG%		mC	C	Depth (X)	mC%		mC	C	Depth (X)	mC%		mCG	CG	Depth (X)	mCG%
GSK-F0 gastrula rep1	4908993	228997132	26.7617	2.14369		30193	13729801	1208.4	0.219909		17556	9419614	3225.9	0.186377		625640	634465	3667.43	98.6091	Fig. 2b
GSK-F0 gastrula rep2	6383915	261148036	30.519	2.44456		30203	18383308	1617.96	0.164296		16699	10922852	3740.7	0.152881		814435	826344	4776.55	98.5588	Fig. 2b
GSK-F0 gastrula rep3	5284617	221667074	25.905	2.38403		23470	14041911	1235.87	0.167142		16670	10861738	3719.77	0.153475		618463	627816	3628.99	98.5102	Fig. 2b
DMSO-F0 gastrula rep1	23758474	201686244	23.57	11.7799		19822	12456561	1096.34	0.159129		13963	8877673	3040.3	0.157282		538345	545767	3154.72	98.6401	Fig. 2b
DMSO-F0 gastrula rep2	23132371	194662113	22.7491	11.8833		27139	12036546	1059.37	0.225472		20744	10257449	3512.82	0.202234		521344	528396	3054.31	98.6654	Fig. 2b
DMSO-F0 gastrula rep3	23642664	192134405	22.4537	12.3053		10176	5897384	519.045	0.172551		16397	9888140	3386.35	0.165825		266048	269776	1559.4	98.6181	Fig. 2b
GSK-F1 gastrula rep1	12778934	209730283	24.51	6.09303		1187	739175	65.0568	0.160584		11017	5845748	2001.97	0.188462		59599	60621	350.41	98.3141	Fig. 4f
GSK-F1 gastrula rep2	12187370	212606547	24.8462	5.73236		1160	668246	58.8141	0.173589		9261	4586275	1570.64	0.201929		52379	53319	308.202	98.237	Fig. 4f
DNMT1+UHRF1 MO-F1 gastrula rep1	9412429	217300940	25.3948	4.33152		1407	741317	65.2453	0.189797		13344	6648595	2276.92	0.200704		63166	64222	371.225	98.3557	Fig. 4f
DNMT1+UHRF1 MO-F1 gastrula rep2	7521943	176111771	20.5812	4.27112		885	640416	56.3647	0.138191		14719	7727721	2646.48	0.19047		49741	50611	292.549	98.281	Fig. 4f
GSK-F0 sperm rep1	10512355	151622911	17.7194	6.93322		1302	405960	35.7296	0.320721		392	200632	68.7096	0.195383		34745	35387	204.549	98.1858	Supp Fig. 7c
GSK-F0 sperm rep2	12213458	176463407	20.6223	6.92124		2164	1233994	108.607	0.175366		3040	1414197	484.314	0.214963		99844	101590	587.225	98.2813	Supp Fig. 7c
GSK-F0 sperm rep3	12223987	206298533	24.109	5.92539		1215	752103	66.1946	0.161547		1022	591986	202.735	0.172639		58433	59591	344.457	98.0568	Supp Fig. 7c
GSK-F0 egg rep1	171963	4086146	0.477526	4.20844		3998	1226485	107.946	0.325972		19733	8187397	2803.9	0.241017		69086	71990	416.127	95.9661	Supp Fig. 7c
GSK-F0 egg rep2	78533	1215032	0.141994	6.46345		307763	64716738	5695.89	0.475554		15674	4623427	1583.37	0.339013		1238894	1297296	7498.82	95.4982	Supp Fig. 7c
untreated sperm rep1	23524951	186629366	21.8104	12.6052		1373	684159	60.2147	0.200684		1053	396070	135.64	0.265862		54023	55089	318.434	98.0649	Supp Fig. 7c
untreated sperm rep2	29088216	226767773	26.5011	12.8273		1387	804034	70.7652	0.172505		2155	1114836	381.793	0.193302		63964	65004	375.746	98.4001	Supp Fig. 7c
untreated egg rep1	339190	3099565	0.362229	10.9431		40264	10216317	899.165	0.394115		63237	24362733	8343.4	0.259564		747887	773259	4469.71	96.7188	Supp Fig. 7c
untreated egg rep2	269082	2794335	0.326559	9.62955		461172	92758530	8163.93	0.497175		77579	24467015	8379.11	0.317076		1240061	1298464	7505.57	95.5021	Supp Fig. 7c

## Sheet: Table S4 ATAC-seq reads
Table S4 ATAC-seq reads
Sample	# of reads	FRiP score
GSK-F0 gastrula rep1	190872150	0.377194
GSK-F0 gastrula rep2	249281320	0.431986
GSK-F0 gastrula rep3	201822302	0.446645
DMSO-F0 gastrula rep1	226546888	0.430549
DMSO-F0 gastrula rep2	216215508	0.448701
GSK-F1 gastrula rep1	125640264	0.336325
GSK-F1 gastrula rep2	278957620	0.353194
DNMT1+UHRF1 MO-F1 gastrula rep1	153176658	0.379956
DNMT1+UHRF1 MO-F1 gastrula rep2	137943804	0.408637

## Sheet: Table S5 RNA-seq reads
Table S5 RNA-seq reads
Sample	# of reads
GSK-F0 gastrula rep1	65848278
GSK-F0 gastrula rep2	60919386
GSK-F0 gastrula rep3	68566548
DMSO-F0 gastrula rep1	54200684
DMSO-F0 gastrula rep2	57743358
DMSO-F0 gastrula rep3	55296830
GSK-F1 gastrula rep1	52944246
GSK-F1 gastrula rep2	50242864
DNMT1+UHRF1 MO-F1 gastrula rep1	53864714
DNMT1+UHRF1 MO-F1 gastrula rep2	49530416

## Sheet: Table S6 Nematostella Gene Ages
Table S6 Nematostella Gene Ages
orthogroup	gene_id	node_label	age_category
OG0000000	Nvec_116601971|XP_032218797.1	N0	metazoa
OG0000000	Nvec_116602090|XP_048579139.1	N0	metazoa
OG0000000	Nvec_116603094|XP_032219971.2	N0	metazoa
OG0000000	Nvec_116603121|XP_048578712.1	N0	metazoa
OG0000000	Nvec_116603128|XP_048586867.1	N0	metazoa
OG0000000	Nvec_116603307|XP_048576716.1	N0	metazoa
OG0000000	Nvec_116603367|XP_048582690.1	N0	metazoa
OG0000000	Nvec_116604415|XP_032222625.1	N0	metazoa
OG0000000	Nvec_116604491|XP_048586408.1	N0	metazoa
OG0000000	Nvec_116604510|XP_048575296.1	N0	metazoa
OG0000000	Nvec_116604591|XP_032223059.2	N0	metazoa
OG0000000	Nvec_116604791|XP_048580423.1	N0	metazoa
OG0000000	Nvec_116605011|XP_032223808.2	N0	metazoa
OG0000000	Nvec_116605101|XP_048585435.1	N0	metazoa
OG0000000	Nvec_116607340|XP_048583882.1	N0	metazoa
OG0000000	Nvec_116607810|XP_032225162.2	N0	metazoa
OG0000000	Nvec_116607829|XP_048582532.1	N0	metazoa
OG0000000	Nvec_116608633|XP_048587020.1	N0	metazoa
OG0000000	Nvec_116608828|XP_032225758.2	N0	metazoa
OG0000000	Nvec_116608996|XP_032225977.2	N0	metazoa
OG0000000	Nvec_116609826|XP_048583851.1	N0	metazoa
OG0000000	Nvec_116609833|XP_032226520.2	N0	metazoa
OG0000000	Nvec_116609843|XP_048580449.1	N0	metazoa
OG0000000	Nvec_116609958|XP_048585434.1	N0	metazoa
OG0000000	Nvec_116610191|XP_048577424.1	N0	metazoa
OG0000000	Nvec_116610192|XP_032226844.1	N0	metazoa
OG0000000	Nvec_116610255|XP_048587407.1	N0	metazoa
OG0000000	Nvec_116610275|XP_032226970.1	N0	metazoa
OG0000000	Nvec_116610276|XP_048577095.1	N0	metazoa
OG0000000	Nvec_116610277|XP_032226972.1	N0	metazoa
OG0000000	Nvec_116611647|XP_032227954.1	N0	metazoa
OG0000000	Nvec_116611657|XP_032227965.2	N0	metazoa
OG0000000	Nvec_116611710|XP_032228084.2	N0	metazoa
OG0000000	Nvec_116611996|XP_048587737.1	N0	metazoa
OG0000000	Nvec_116611997|XP_048577010.1	N0	metazoa
OG0000000	Nvec_116612041|XP_032228574.2	N0	metazoa
OG0000000	Nvec_116612042|XP_032228575.2	N0	metazoa
OG0000000	Nvec_116612438|XP_032229033.2	N0	metazoa
OG0000000	Nvec_116612509|XP_048583792.1	N0	metazoa
OG0000000	Nvec_116612845|XP_048577299.1	N0	metazoa
OG0000000	Nvec_116613569|XP_032230025.2	N0	metazoa
OG0000000	Nvec_116613573|XP_048580359.1	N0	metazoa
OG0000000	Nvec_116613574|XP_048589971.1	N0	metazoa
OG0000000	Nvec_116613876|XP_048590618.1	N0	metazoa
OG0000000	Nvec_116613948|XP_048587898.1	N0	metazoa
OG0000000	Nvec_116614060|XP_032230538.1	N0	metazoa
OG0000000	Nvec_116614082|XP_032230569.1	N0	metazoa
OG0000000	Nvec_116614110|XP_048585525.1	N0	metazoa
OG0000000	Nvec_116614155|XP_032230717.1	N0	metazoa
OG0000000	Nvec_116614572|XP_048580427.1	N0	metazoa
OG0000000	Nvec_116614782|XP_032232082.2	N0	metazoa
OG0000000	Nvec_116614895|XP_048578771.1	N0	metazoa
OG0000000	Nvec_116615313|XP_032232749.2	N0	metazoa
OG0000000	Nvec_116615632|XP_048590520.1	N0	metazoa
OG0000000	Nvec_116616700|XP_048583801.1	N0	metazoa
OG0000000	Nvec_116616705|XP_048587422.1	N0	metazoa
OG0000000	Nvec_116617405|XP_032235994.2	N0	metazoa
OG0000000	Nvec_116617947|XP_032237066.1	N0	metazoa
OG0000000	Nvec_116618474|XP_048581431.1	N0	metazoa
OG0000000	Nvec_116618484|XP_048588231.1	N0	metazoa
OG0000000	Nvec_116618592|XP_032238372.1	N0	metazoa
OG0000000	Nvec_116619237|XP_048580703.1	N0	metazoa
OG0000000	Nvec_116619332|XP_048578060.1	N0	metazoa
OG0000000	Nvec_116619385|XP_048576192.1	N0	metazoa
OG0000000	Nvec_125556677|XP_048588174.1	N0	metazoa
OG0000000	Nvec_125556747|XP_048577020.1	N0	metazoa
OG0000000	Nvec_125557096|XP_048575303.1	N0	metazoa
OG0000000	Nvec_125557471|XP_048576072.1	N0	metazoa
OG0000000	Nvec_125557540|XP_048576166.1	N0	metazoa
OG0000000	Nvec_125558945|XP_048576431.1	N0	metazoa
OG0000000	Nvec_125559032|XP_048576784.1	N0	metazoa
OG0000000	Nvec_125559097|XP_048577004.1	N0	metazoa
OG0000000	Nvec_125559100|XP_048577011.1	N0	metazoa
OG0000000	Nvec_125559105|XP_048577021.1	N0	metazoa
OG0000000	Nvec_125559150|XP_048577132.1	N0	metazoa
OG0000000	Nvec_125559891|XP_048578032.1	N0	metazoa
OG0000000	Nvec_125559892|XP_048578034.1	N0	metazoa
OG0000000	Nvec_125560567|XP_048578270.1	N0	metazoa
OG0000000	Nvec_125560738|XP_048579024.1	N0	metazoa
OG0000000	Nvec_125561061|XP_048580093.1	N0	metazoa
OG0000000	Nvec_125561129|XP_048580428.1	N0	metazoa
OG0000000	Nvec_125561134|XP_048580440.1	N0	metazoa
OG0000000	Nvec_125561767|XP_048582065.1	N0	metazoa
OG0000000	Nvec_125563014|XP_048583524.1	N0	metazoa
OG0000000	Nvec_125563015|XP_048583530.1	N0	metazoa
OG0000000	Nvec_125563025|XP_048583580.1	N0	metazoa
OG0000000	Nvec_125563031|XP_048583612.1	N0	metazoa
OG0000000	Nvec_125563083|XP_048583793.1	N0	metazoa
OG0000000	Nvec_125563088|XP_048583813.1	N0	metazoa
OG0000000	Nvec_125563125|XP_048583937.1	N0	metazoa
OG0000000	Nvec_125563172|XP_048584069.1	N0	metazoa
OG0000000	Nvec_125568078|XP_048585406.1	N0	metazoa
OG0000000	Nvec_125568411|XP_048586638.1	N0	metazoa
OG0000000	Nvec_125568412|XP_048586639.1	N0	metazoa
OG0000000	Nvec_125568413|XP_048586640.1	N0	metazoa
OG0000000	Nvec_125568433|XP_048586728.1	N0	metazoa
OG0000000	Nvec_125570185|XP_048587404.1	N0	metazoa
OG0000000	Nvec_125570197|XP_048587440.1	N0	metazoa
OG0000000	Nvec_125570202|XP_048587461.1	N0	metazoa
OG0000000	Nvec_125570270|XP_048587702.1	N0	metazoa
OG0000000	Nvec_125570309|XP_048587816.1	N0	metazoa
OG0000000	Nvec_125571976|XP_048587900.1	N0	metazoa
OG0000000	Nvec_125572219|XP_048588384.1	N0	metazoa
OG0000000	Nvec_125572231|XP_048588410.1	N0	metazoa
OG0000000	Nvec_125572236|XP_048588418.1	N0	metazoa
OG0000000	Nvec_125572240|XP_048588424.1	N0	metazoa
OG0000000	Nvec_125572433|XP_048588896.1	N0	metazoa
OG0000000	Nvec_125573175|XP_048589497.1	N0	metazoa
OG0000000	Nvec_125573176|XP_048589498.1	N0	metazoa
OG0000000	Nvec_125573710|XP_048590376.1	N0	metazoa
OG0000000	Nvec_5501502|XP_048576807.1	N0	metazoa
OG0000000	Nvec_5504746|XP_032228943.1	N0	metazoa
OG0000000	Nvec_5505143|XP_032229425.2	N0	metazoa
OG0000000	Nvec_5508004|XP_048586131.1	N0	metazoa
OG0000000	Nvec_5508081|XP_032232731.2	N0	metazoa
OG0000001	Nvec_116601245|XP_048590353.1	N0	metazoa
OG0000001	Nvec_116601557|XP_032218360.2	N0	metazoa
OG0000001	Nvec_116601583|XP_048577115.1	N0	metazoa
OG0000001	Nvec_116601900|XP_032218641.2	N0	metazoa
OG0000001	Nvec_116602157|XP_048582170.1	N0	metazoa
OG0000001	Nvec_116603076|XP_048582308.1	N0	metazoa
OG0000001	Nvec_116603112|XP_032220013.1	N0	metazoa
OG0000001	Nvec_116603135|XP_048584107.1	N0	metazoa
OG0000001	Nvec_116603391|XP_048582906.1	N0	metazoa
OG0000001	Nvec_116603750|XP_032221311.2	N0	metazoa
OG0000001	Nvec_116604056|XP_048586178.1	N0	metazoa
OG0000001	Nvec_116604394|XP_032222562.1	N0	metazoa
OG0000001	Nvec_116604397|XP_048575410.1	N0	metazoa
OG0000001	Nvec_116604786|XP_032223551.2	N0	metazoa
OG0000001	Nvec_116604850|XP_048582090.1	N0	metazoa
OG0000001	Nvec_116605287|XP_032223970.2	N0	metazoa
OG0000001	Nvec_116605331|XP_048587408.1	N0	metazoa
OG0000001	Nvec_116606612|XP_048585750.1	N0	metazoa
OG0000001	Nvec_116607038|XP_048584852.1	N0	metazoa
OG0000001	Nvec_116607158|XP_048581557.1	N0	metazoa
OG0000001	Nvec_116607290|XP_032224979.2	N0	metazoa
OG0000001	Nvec_116608835|XP_032225763.1	N0	metazoa
OG0000001	Nvec_116609446|XP_048584822.1	N0	metazoa
OG0000001	Nvec_116609609|XP_032226309.2	N0	metazoa
OG0000001	Nvec_116610196|XP_032226847.1	N0	metazoa
OG0000001	Nvec_116610921|XP_048577420.1	N0	metazoa
OG0000001	Nvec_116611839|XP_048586199.1	N0	metazoa
OG0000001	Nvec_116612020|XP_048583330.1	N0	metazoa
OG0000001	Nvec_116612047|XP_048589970.1	N0	metazoa
OG0000001	Nvec_116612048|XP_032228580.2	N0	metazoa
OG0000001	Nvec_116612118|XP_032228626.1	N0	metazoa
OG0000001	Nvec_116613084|XP_048590584.1	N0	metazoa
OG0000001	Nvec_116613530|XP_048583911.1	N0	metazoa
OG0000001	Nvec_116614096|XP_048575392.1	N0	metazoa
OG0000001	Nvec_116614299|XP_032231037.1	N0	metazoa
OG0000001	Nvec_116614352|XP_048588872.1	N0	metazoa
OG0000001	Nvec_116614509|XP_032231485.1	N0	metazoa
OG0000001	Nvec_116614870|XP_048589671.1	N0	metazoa
OG0000001	Nvec_116615481|XP_032233029.2	N0	metazoa
OG0000001	Nvec_116615656|XP_048586622.1	N0	metazoa
OG0000001	Nvec_116615663|XP_032233372.1	N0	metazoa
OG0000001	Nvec_116615664|XP_032233373.1	N0	metazoa
OG0000001	Nvec_116616110|XP_032233878.2	N0	metazoa
OG0000001	Nvec_116616111|XP_032233880.1	N0	metazoa
OG0000001	Nvec_116616148|XP_048581175.1	N0	metazoa
OG0000001	Nvec_116616199|XP_048580822.1	N0	metazoa
OG0000001	Nvec_116616787|XP_048583904.1	N0	metazoa
OG0000001	Nvec_116616959|XP_032235105.1	N0	metazoa
OG0000001	Nvec_116617073|XP_032235374.2	N0	metazoa
OG0000001	Nvec_116617496|XP_032236097.1	N0	metazoa
OG0000001	Nvec_116618013|XP_032237138.1	N0	metazoa
OG0000001	Nvec_116618365|XP_032237818.1	N0	metazoa
OG0000001	Nvec_116618746|XP_048577062.1	N0	metazoa
OG0000001	Nvec_116618856|XP_048575809.1	N0	metazoa
OG0000001	Nvec_116618860|XP_032238886.2	N0	metazoa
OG0000001	Nvec_116618942|XP_048576434.1	N0	metazoa
OG0000001	Nvec_116619528|XP_032240284.2	N0	metazoa
OG0000001	Nvec_116619712|XP_032240654.1	N0	metazoa
OG0000001	Nvec_116620077|XP_048576996.1	N0	metazoa
OG0000001	Nvec_116620082|XP_032241511.2	N0	metazoa
OG0000001	Nvec_116620195|XP_048590103.1	N0	metazoa
OG0000001	Nvec_116620239|XP_032241842.2	N0	metazoa
OG0000001	Nvec_116620672|XP_048589452.1	N0	metazoa
OG0000001	Nvec_125557125|XP_048575394.1	N0	metazoa
OG0000001	Nvec_125558940|XP_048576417.1	N0	metazoa
OG0000001	Nvec_125558952|XP_048576473.1	N0	metazoa
OG0000001	Nvec_125558973|XP_048576568.1	N0	metazoa
OG0000001	Nvec_125559014|XP_048576683.1	N0	metazoa
OG0000001	Nvec_125559093|XP_048576993.1	N0	metazoa
OG0000001	Nvec_125559095|XP_048576999.1	N0	metazoa
OG0000001	Nvec_125559107|XP_048577025.1	N0	metazoa
OG0000001	Nvec_125559135|XP_048577104.1	N0	metazoa
OG0000001	Nvec_125559815|XP_048577621.1	N0	metazoa
OG0000001	Nvec_125559825|XP_048577670.1	N0	metazoa
OG0000001	Nvec_125559868|XP_048577921.1	N0	metazoa
OG0000001	Nvec_125559887|XP_048578018.1	N0	metazoa
OG0000001	Nvec_125559889|XP_048578020.1	N0	metazoa
OG0000001	Nvec_125560614|XP_048578375.1	N0	metazoa
OG0000001	Nvec_125560616|XP_048578377.1	N0	metazoa
OG0000001	Nvec_125560617|XP_048578378.1	N0	metazoa
OG0000001	Nvec_125560625|XP_048578419.1	N0	metazoa
OG0000001	Nvec_125560731|XP_048579016.1	N0	metazoa
OG0000001	Nvec_125560732|XP_048579017.1	N0	metazoa
OG0000001	Nvec_125560737|XP_048579022.1	N0	metazoa
OG0000001	Nvec_125560749|XP_048579038.1	N0	metazoa
OG0000001	Nvec_125560756|XP_048579044.1	N0	metazoa
OG0000001	Nvec_125560917|XP_048579280.1	N0	metazoa
OG0000001	Nvec_125560962|XP_048579555.1	N0	metazoa
OG0000001	Nvec_125560974|XP_048579617.1	N0	metazoa
OG0000001	Nvec_125561012|XP_048579725.1	N0	metazoa
OG0000001	Nvec_125561048|XP_048579985.1	N0	metazoa
OG0000001	Nvec_125561078|XP_048580220.1	N0	metazoa
OG0000001	Nvec_125561140|XP_048580446.1	N0	metazoa
OG0000001	Nvec_125561375|XP_048581589.1	N0	metazoa
OG0000001	Nvec_125561785|XP_048582128.1	N0	metazoa
OG0000001	Nvec_125561819|XP_048582251.1	N0	metazoa
OG0000001	Nvec_125561829|XP_048582309.1	N0	metazoa
OG0000001	Nvec_125561899|XP_048582656.1	N0	metazoa
OG0000001	Nvec_125561913|XP_048582688.1	N0	metazoa
OG0000001	Nvec_125562969|XP_048583322.1	N0	metazoa
OG0000001	Nvec_125562978|XP_048583356.1	N0	metazoa
OG0000001	Nvec_125562989|XP_048583419.1	N0	metazoa
OG0000001	Nvec_125562996|XP_048583466.1	N0	metazoa
OG0000001	Nvec_125563001|XP_048583473.1	N0	metazoa
OG0000001	Nvec_125563036|XP_048583649.1	N0	metazoa
OG0000001	Nvec_125563064|XP_048583729.1	N0	metazoa
OG0000001	Nvec_125563102|XP_048583876.1	N0	metazoa
OG0000001	Nvec_125563134|XP_048583958.1	N0	metazoa
OG0000001	Nvec_125567564|XP_048584419.1	N0	metazoa
OG0000001	Nvec_125567880|XP_048584683.1	N0	metazoa
OG0000001	Nvec_125567904|XP_048584862.1	N0	metazoa
OG0000001	Nvec_125567917|XP_048584900.1	N0	metazoa
OG0000001	Nvec_125567926|XP_048584916.1	N0	metazoa
OG0000001	Nvec_125568003|XP_048585188.1	N0	metazoa
OG0000001	Nvec_125568025|XP_048585262.1	N0	metazoa
OG0000001	Nvec_125568052|XP_048585320.1	N0	metazoa
OG0000001	Nvec_125568229|XP_048585791.1	N0	metazoa
OG0000001	Nvec_125568292|XP_048586167.1	N0	metazoa
OG0000001	Nvec_125568301|XP_048586200.1	N0	metazoa
OG0000001	Nvec_125568307|XP_048586216.1	N0	metazoa
OG0000001	Nvec_125568311|XP_048586227.1	N0	metazoa
OG0000001	Nvec_125568399|XP_048586615.1	N0	metazoa
OG0000001	Nvec_125568400|XP_048586619.1	N0	metazoa
OG0000001	Nvec_125568415|XP_048586643.1	N0	metazoa
OG0000001	Nvec_125570179|XP_048587367.1	N0	metazoa
OG0000001	Nvec_125570180|XP_048587368.1	N0	metazoa
OG0000001	Nvec_125570193|XP_048587421.1	N0	metazoa
OG0000001	Nvec_125570217|XP_048587489.1	N0	metazoa
OG0000001	Nvec_125570222|XP_048587503.1	N0	metazoa
OG0000001	Nvec_125570315|XP_048587828.1	N0	metazoa
OG0000001	Nvec_125572235|XP_048588417.1	N0	metazoa
OG0000001	Nvec_125572238|XP_048588421.1	N0	metazoa
OG0000001	Nvec_125573155|XP_048589462.1	N0	metazoa
OG0000001	Nvec_125573179|XP_048589506.1	N0	metazoa
OG0000001	Nvec_125573181|XP_048589507.1	N0	metazoa
OG0000001	Nvec_125573200|XP_048589536.1	N0	metazoa
OG0000001	Nvec_125573529|XP_048589966.1	N0	metazoa
OG0000001	Nvec_125573604|XP_048590142.1	N0	metazoa
OG0000001	Nvec_125573628|XP_048590213.1	N0	metazoa
OG0000001	Nvec_125573803|XP_048590542.1	N0	metazoa
OG0000001	Nvec_5508400|XP_048587414.1	N0	metazoa
OG0000001	Nvec_5509100|XP_048578265.1	N0	metazoa
OG0000001	Nvec_5510381|XP_032235420.2	N0	metazoa
OG0000001	Nvec_5510820|XP_048578707.1	N0	metazoa
OG0000003	Nvec_116601479|XP_032218199.1	N0	metazoa
OG0000003	Nvec_116603694|XP_032221175.2	N0	metazoa
OG0000003	Nvec_116608106|XP_048577407.1	N0	metazoa
OG0000003	Nvec_116617423|XP_032236054.2	N0	metazoa
OG0000003	Nvec_116619761|XP_032240782.1	N0	metazoa
OG0000003	Nvec_125570314|XP_048587824.1	N0	metazoa
OG0000003	Nvec_125572344|XP_048588726.1	N0	metazoa
OG0000003	Nvec_125573811|XP_048590550.1	N0	metazoa
OG0000003	Nvec_5501293|XP_001622607.2	N0	metazoa
OG0000003	Nvec_5503240|XP_048590622.1	N0	metazoa
OG0000003	Nvec_5503360|XP_001624434.2	N0	metazoa
OG0000003	Nvec_5505051|XP_048586238.1	N0	metazoa
OG0000003	Nvec_5506663|XP_048582340.1	N0	metazoa
OG0000003	Nvec_5506910|XP_032231253.2	N0	metazoa
OG0000003	Nvec_5508286|XP_001628867.2	N0	metazoa
OG0000003	Nvec_5509930|XP_048588317.1	N0	metazoa
OG0000003	Nvec_5509951|XP_048588393.1	N0	metazoa
OG0000003	Nvec_5510331|XP_048577593.1	N0	metazoa
OG0000003	Nvec_5511369|XP_048578879.1	N0	metazoa
OG0000003	Nvec_5511580|XP_032236838.2	N0	metazoa
OG0000003	Nvec_5512120|XP_001632454.3	N0	metazoa
OG0000003	Nvec_5512143|XP_048589312.1	N0	metazoa
OG0000003	Nvec_5515625|XP_048578745.1	N0	metazoa
OG0000003	Nvec_5516205|XP_001636335.3	N0	metazoa
OG0000003	Nvec_5516206|XP_001636337.2	N0	metazoa
OG0000003	Nvec_5516241|XP_001636334.2	N0	metazoa
OG0000003	Nvec_5516243|XP_048587688.1	N0	metazoa
OG0000003	Nvec_5516628|XP_001636618.2	N0	metazoa
OG0000003	Nvec_5517493|XP_048590523.1	N0	metazoa
OG0000003	Nvec_5517496|XP_048590403.1	N0	metazoa
OG0000003	Nvec_5517500|XP_048590402.1	N0	metazoa
OG0000003	Nvec_5517509|XP_001637511.3	N0	metazoa
OG0000003	Nvec_5517570|XP_001637537.3	N0	metazoa
OG0000003	Nvec_5517571|XP_048590580.1	N0	metazoa
OG0000003	Nvec_5518134|XP_032218710.2	N0	metazoa
OG0000003	Nvec_5518612|XP_048590396.1	N0	metazoa
OG0000003	Nvec_5519177|XP_048589657.1	N0	metazoa
OG0000003	Nvec_5520422|XP_032221286.2	N0	metazoa
OG0000003	Nvec_5521541|XP_001641338.3	N0	metazoa
OG0000003	Nvec_5522355|XP_048579034.1	N0	metazoa
OG0000003	Nvec_5522356|XP_001641968.2	N0	metazoa
OG0000004	Nvec_116611354|XP_032227628.2	N0	metazoa
OG0000004	Nvec_116614350|XP_032231150.1	N0	metazoa
OG0000004	Nvec_116614351|XP_032231151.1	N0	metazoa
OG0000004	Nvec_116617205|XP_032235572.1	N0	metazoa
OG0000004	Nvec_116620311|XP_048587669.1	N0	metazoa
OG0000004	Nvec_125570080|XP_048586855.1	N0	metazoa
OG0000004	Nvec_125570326|XP_048587840.1	N0	metazoa
OG0000004	Nvec_125570330|XP_048587850.1	N0	metazoa
OG0000004	Nvec_5497503|XP_048587361.1	N0	metazoa
OG0000004	Nvec_5501292|XP_001622606.2	N0	metazoa
OG0000004	Nvec_5501743|XP_032225935.1	N0	metazoa
OG0000004	Nvec_5502510|XP_032226671.2	N0	metazoa
OG0000004	Nvec_5502645|XP_001623803.3	N0	metazoa
OG0000004	Nvec_5504448|XP_001625356.3	N0	metazoa
OG0000004	Nvec_5504449|XP_032228671.1	N0	metazoa
OG0000004	Nvec_5504681|XP_001625559.3	N0	metazoa
OG0000004	Nvec_5506082|XP_001626824.3	N0	metazoa
OG0000004	Nvec_5506156|XP_048587563.1	N0	metazoa
OG0000004	Nvec_5506183|XP_032230429.2	N0	metazoa
OG0000004	Nvec_5506195|XP_048581750.1	N0	metazoa
OG0000004	Nvec_5506500|XP_001627195.3	N0	metazoa
OG0000004	Nvec_5508550|XP_001629146.2	N0	metazoa
OG0000004	Nvec_5510369|XP_032235412.2	N0	metazoa
OG0000004	Nvec_5510463|XP_048587763.1	N0	metazoa
OG0000004	Nvec_5510502|XP_048587425.1	N0	metazoa
OG0000004	Nvec_5510503|XP_032235578.2	N0	metazoa
OG0000004	Nvec_5510641|XP_032235759.2	N0	metazoa
OG0000004	Nvec_5511246|XP_048581558.1	N0	metazoa
OG0000004	Nvec_5511275|XP_001631687.2	N0	metazoa
OG0000004	Nvec_5511325|XP_048583061.1	N0	metazoa
OG0000004	Nvec_5511530|XP_001631973.2	N0	metazoa
OG0000004	Nvec_5512616|XP_032237922.2	N0	metazoa
OG0000004	Nvec_5512784|XP_048581337.1	N0	metazoa
OG0000004	Nvec_5512807|XP_032238207.1	N0	metazoa
OG0000004	Nvec_5513629|XP_048581746.1	N0	metazoa
OG0000004	Nvec_5514114|XP_048587346.1	N0	metazoa
OG0000004	Nvec_5514284|XP_001634484.3	N0	metazoa
OG0000004	Nvec_5514597|XP_001634757.3	N0	metazoa
OG0000004	Nvec_5514649|XP_032240161.2	N0	metazoa
OG0000004	Nvec_5516179|XP_032241931.2	N0	metazoa
OG0000004	Nvec_5516191|XP_001636270.3	N0	metazoa
OG0000004	Nvec_5516990|XP_001637025.3	N0	metazoa
OG0000004	Nvec_5518943|XP_032219519.1	N0	metazoa
OG0000004	Nvec_5519306|XP_001639216.2	N0	metazoa
OG0000004	Nvec_5519323|XP_001639266.2	N0	metazoa
OG0000004	Nvec_5519957|XP_048580962.1	N0	metazoa
OG0000004	Nvec_5519963|XP_001639899.3	N0	metazoa
OG0000004	Nvec_5520281|XP_048579897.1	N0	metazoa
OG0000004	Nvec_5520496|XP_048580244.1	N0	metazoa
OG0000004	Nvec_5521385|XP_032222551.2	N0	metazoa
OG0000005	Nvec_116609404|XP_048585144.1	N1	parahoxozoa
OG0000005	Nvec_116612146|XP_048586070.1	N1	parahoxozoa
OG0000005	Nvec_116615537|XP_032233109.1	N1	parahoxozoa
OG0000005	Nvec_116616900|XP_048579108.1	N1	parahoxozoa
OG0000005	Nvec_116616931|XP_048585527.1	N1	parahoxozoa
OG0000005	Nvec_116619740|XP_048578878.1	N1	parahoxozoa
OG0000005	Nvec_116620774|XP_032242448.2	N1	parahoxozoa
OG0000005	Nvec_116621135|XP_032242997.2	N1	parahoxozoa
OG0000005	Nvec_116621189|XP_032243100.1	N1	parahoxozoa
OG0000005	Nvec_125556662|XP_048584903.1	N1	parahoxozoa
OG0000005	Nvec_5500417|XP_001621874.3	N1	parahoxozoa
OG0000005	Nvec_5500913|XP_048579082.1	N1	parahoxozoa
OG0000005	Nvec_5501338|XP_001622643.3	N1	parahoxozoa
OG0000005	Nvec_5502682|XP_048578412.1	N1	parahoxozoa
OG0000005	Nvec_5503438|XP_032227680.2	N1	parahoxozoa
OG0000005	Nvec_5503448|XP_048578986.1	N1	parahoxozoa
OG0000005	Nvec_5504439|XP_048586189.1	N1	parahoxozoa
OG0000005	Nvec_5505227|XP_048580013.1	N1	parahoxozoa
OG0000005	Nvec_5505762|XP_001626515.2	N1	parahoxozoa
OG0000005	Nvec_5506053|XP_032230328.1	N1	parahoxozoa
OG0000005	Nvec_5506361|XP_001627095.2	N1	parahoxozoa
OG0000005	Nvec_5506379|XP_032230645.2	N1	parahoxozoa
OG0000005	Nvec_5506455|XP_032230726.1	N1	parahoxozoa
OG0000005	Nvec_5506973|XP_048578470.1	N1	parahoxozoa
OG0000005	Nvec_5506979|XP_032231324.1	N1	parahoxozoa
OG0000005	Nvec_5506981|XP_032231321.2	N1	parahoxozoa
OG0000005	Nvec_5507349|XP_032231875.2	N1	parahoxozoa
OG0000005	Nvec_5507500|XP_032232061.2	N1	parahoxozoa
OG0000005	Nvec_5507812|XP_032232439.1	N1	parahoxozoa
OG0000005	Nvec_5507897|XP_032232575.2	N1	parahoxozoa
OG0000005	Nvec_5507915|XP_048588136.1	N1	parahoxozoa
OG0000005	Nvec_5507988|XP_001628621.1	N1	parahoxozoa
OG0000005	Nvec_5507994|XP_032232637.1	N1	parahoxozoa
OG0000005	Nvec_5508073|XP_001628691.2	N1	parahoxozoa
OG0000005	Nvec_5508707|XP_032233404.1	N1	parahoxozoa
OG0000005	Nvec_5508723|XP_048584196.1	N1	parahoxozoa
OG0000005	Nvec_5509265|XP_048578420.1	N1	parahoxozoa
OG0000005	Nvec_5509276|XP_048578664.1	N1	parahoxozoa
OG0000005	Nvec_5509853|XP_048578570.1	N1	parahoxozoa
OG0000005	Nvec_5509859|XP_032234784.2	N1	parahoxozoa
OG0000005	Nvec_5510012|XP_048579112.1	N1	parahoxozoa
OG0000005	Nvec_5510204|XP_001630684.2	N1	parahoxozoa
OG0000005	Nvec_5510398|XP_001630847.2	N1	parahoxozoa
OG0000005	Nvec_5510649|XP_032235762.1	N1	parahoxozoa
OG0000005	Nvec_5510650|XP_032235763.1	N1	parahoxozoa
OG0000005	Nvec_5510677|XP_032235733.1	N1	parahoxozoa
OG0000005	Nvec_5510809|XP_032235908.2	N1	parahoxozoa
OG0000005	Nvec_5511383|XP_048578545.1	N1	parahoxozoa
OG0000005	Nvec_5511384|XP_001631782.3	N1	parahoxozoa
OG0000005	Nvec_5511387|XP_048578508.1	N1	parahoxozoa
OG0000005	Nvec_5511389|XP_048578506.1	N1	parahoxozoa
OG0000005	Nvec_5511596|XP_032236831.2	N1	parahoxozoa
OG0000005	Nvec_5511693|XP_032236895.1	N1	parahoxozoa
OG0000005	Nvec_5511801|XP_032237027.1	N1	parahoxozoa
OG0000005	Nvec_5511819|XP_032237049.1	N1	parahoxozoa
OG0000005	Nvec_5511964|XP_032237247.2	N1	parahoxozoa
OG0000005	Nvec_5512310|XP_032237600.2	N1	parahoxozoa
OG0000005	Nvec_5512523|XP_048589642.1	N1	parahoxozoa
OG0000005	Nvec_5512545|XP_032237851.1	N1	parahoxozoa
OG0000005	Nvec_5512575|XP_032237924.1	N1	parahoxozoa
OG0000005	Nvec_5512594|XP_032237875.1	N1	parahoxozoa
OG0000005	Nvec_5512665|XP_048588715.1	N1	parahoxozoa
OG0000005	Nvec_5512684|XP_001633027.2	N1	parahoxozoa
OG0000005	Nvec_5512800|XP_032238197.1	N1	parahoxozoa
OG0000005	Nvec_5512920|XP_032238308.1	N1	parahoxozoa
OG0000005	Nvec_5512955|XP_032238269.2	N1	parahoxozoa
OG0000005	Nvec_5513267|XP_001633557.2	N1	parahoxozoa
OG0000005	Nvec_5513460|XP_032238908.2	N1	parahoxozoa
OG0000005	Nvec_5513466|XP_001633719.2	N1	parahoxozoa
OG0000005	Nvec_5513472|XP_048578636.1	N1	parahoxozoa
OG0000005	Nvec_5513496|XP_032238864.2	N1	parahoxozoa
OG0000005	Nvec_5513633|XP_032239109.1	N1	parahoxozoa
OG0000005	Nvec_5514160|XP_001634355.2	N1	parahoxozoa
OG0000005	Nvec_5514298|XP_032239802.2	N1	parahoxozoa
OG0000005	Nvec_5514441|XP_048587784.1	N1	parahoxozoa
OG0000005	Nvec_5514466|XP_001634615.1	N1	parahoxozoa
OG0000005	Nvec_5514469|XP_048587822.1	N1	parahoxozoa
OG0000005	Nvec_5514470|XP_048587847.1	N1	parahoxozoa
OG0000005	Nvec_5514471|XP_032239920.2	N1	parahoxozoa
OG0000005	Nvec_5514875|XP_032240346.1	N1	parahoxozoa
OG0000005	Nvec_5514906|XP_032240479.1	N1	parahoxozoa
OG0000005	Nvec_5515043|XP_048584576.1	N1	parahoxozoa
OG0000005	Nvec_5515217|XP_001635396.2	N1	parahoxozoa
OG0000005	Nvec_5515465|XP_001635535.2	N1	parahoxozoa
OG0000005	Nvec_5515945|XP_032241568.1	N1	parahoxozoa
OG0000005	Nvec_5515946|XP_001635993.3	N1	parahoxozoa
OG0000005	Nvec_5515950|XP_032241576.2	N1	parahoxozoa
OG0000005	Nvec_5516014|XP_001636110.1	N1	parahoxozoa
OG0000005	Nvec_5516439|XP_032242213.2	N1	parahoxozoa
OG0000005	Nvec_5516440|XP_032242214.1	N1	parahoxozoa
OG0000005	Nvec_5516473|XP_032242153.1	N1	parahoxozoa
OG0000005	Nvec_5516507|XP_001636516.1	N1	parahoxozoa
OG0000005	Nvec_5517118|XP_032243060.1	N1	parahoxozoa
OG0000005	Nvec_5517595|XP_032218040.2	N1	parahoxozoa
OG0000005	Nvec_5517615|XP_001637693.1	N1	parahoxozoa
OG0000005	Nvec_5517660|XP_032218059.1	N1	parahoxozoa
OG0000005	Nvec_5517679|XP_032218062.2	N1	parahoxozoa
OG0000005	Nvec_5517899|XP_001637945.3	N1	parahoxozoa
OG0000005	Nvec_5517902|XP_032218233.1	N1	parahoxozoa
OG0000005	Nvec_5518122|XP_032218633.1	N1	parahoxozoa
OG0000005	Nvec_5518152|XP_001638173.2	N1	parahoxozoa
OG0000005	Nvec_5518175|XP_048588739.1	N1	parahoxozoa
OG0000005	Nvec_5518261|XP_032218877.1	N1	parahoxozoa
OG0000005	Nvec_5519061|XP_032219772.2	N1	parahoxozoa
OG0000005	Nvec_5519074|XP_001638985.2	N1	parahoxozoa
OG0000005	Nvec_5519245|XP_048589521.1	N1	parahoxozoa
OG0000005	Nvec_5519246|XP_032219930.2	N1	parahoxozoa
OG0000005	Nvec_5519250|XP_032219967.1	N1	parahoxozoa
OG0000005	Nvec_5519713|XP_032220430.1	N1	parahoxozoa
OG0000005	Nvec_5519929|XP_001639713.2	N1	parahoxozoa
OG0000005	Nvec_5520596|XP_001640314.3	N1	parahoxozoa
OG0000005	Nvec_5520668|XP_032221612.2	N1	parahoxozoa
OG0000005	Nvec_5521850|XP_001641633.2	N1	parahoxozoa
OG0000005	Nvec_5522035|XP_048589607.1	N1	parahoxozoa
OG0000005	Nvec_5522235|XP_032223576.1	N1	parahoxozoa
OG0000005	Nvec_5522329|XP_048579063.1	N1	parahoxozoa
OG0000005	Nvec_5522331|XP_032223585.1	N1	parahoxozoa
OG0000005	Nvec_5522353|XP_032223611.1	N1	parahoxozoa
OG0000005	Nvec_5522364|XP_032223572.1	N1	parahoxozoa
OG0000006	Nvec_125557476|XP_048576076.1	N0	metazoa
OG0000006	Nvec_125559023|XP_048576753.1	N0	metazoa
OG0000006	Nvec_125560666|XP_048578687.1	N0	metazoa
OG0000006	Nvec_125570212|XP_048587471.1	N0	metazoa
OG0000006	Nvec_5501774|XP_001623042.1	N0	metazoa
OG0000006	Nvec_5503578|XP_048589802.1	N0	metazoa
OG0000006	Nvec_5503636|XP_048576911.1	N0	metazoa
OG0000006	Nvec_5511293|XP_032236530.1	N0	metazoa
OG0000006	Nvec_5515843|XP_048577013.1	N0	metazoa
OG0000007	Nvec_116601166|XP_032217741.1	N0	metazoa
OG0000007	Nvec_116602249|XP_048580661.1	N0	metazoa
OG0000007	Nvec_116604657|XP_032223262.1	N0	metazoa
OG0000007	Nvec_116605532|XP_048589863.1	N0	metazoa
OG0000007	Nvec_116608472|XP_032225581.2	N0	metazoa
OG0000007	Nvec_116609917|XP_048588387.1	N0	metazoa
OG0000007	Nvec_116612384|XP_032228933.2	N0	metazoa
OG0000007	Nvec_116612432|XP_032229018.2	N0	metazoa
OG0000007	Nvec_116616799|XP_048585522.1	N0	metazoa
OG0000007	Nvec_116617993|XP_032237096.1	N0	metazoa
OG0000007	Nvec_116619153|XP_048588994.1	N0	metazoa
OG0000007	Nvec_116619539|XP_032240309.2	N0	metazoa
OG0000007	Nvec_116620586|XP_032242112.1	N0	metazoa
OG0000007	Nvec_116620912|XP_032242777.2	N0	metazoa
OG0000007	Nvec_116621099|XP_032242888.2	N0	metazoa
OG0000007	Nvec_125556773|XP_048582594.1	N0	metazoa
OG0000007	Nvec_125557252|XP_048575583.1	N0	metazoa
OG0000007	Nvec_125558964|XP_048576532.1	N0	metazoa
OG0000007	Nvec_125559838|XP_048577719.1	N0	metazoa
OG0000007	Nvec_125560664|XP_048578665.1	N0	metazoa
OG0000007	Nvec_125560699|XP_048578883.1	N0	metazoa
OG0000007	Nvec_125561091|XP_048580271.1	N0	metazoa
OG0000007	Nvec_125561097|XP_048580316.1	N0	metazoa
OG0000007	Nvec_125561229|XP_048581000.1	N0	metazoa
OG0000007	Nvec_125561399|XP_048581710.1	N0	metazoa
OG0000007	Nvec_125563152|XP_048584004.1	N0	metazoa
OG0000007	Nvec_125570257|XP_048587653.1	N0	metazoa
OG0000007	Nvec_125572447|XP_048588913.1	N0	metazoa
OG0000007	Nvec_125573274|XP_048589746.1	N0	metazoa
OG0000007	Nvec_125573308|XP_048589811.1	N0	metazoa
OG0000007	Nvec_125573493|XP_048589878.1	N0	metazoa
OG0000007	Nvec_125573562|XP_048590042.1	N0	metazoa
OG0000007	Nvec_5503332|XP_032227569.1	N0	metazoa
OG0000007	Nvec_5505110|XP_032229407.1	N0	metazoa
OG0000007	Nvec_5507947|XP_032232580.1	N0	metazoa
OG0000007	Nvec_5508102|XP_048576167.1	N0	metazoa
OG0000007	Nvec_5512949|XP_032238287.2	N0	metazoa
OG0000007	Nvec_5513131|XP_032238457.1	N0	metazoa
OG0000007	Nvec_5520998|XP_048583274.1	N0	metazoa
OG0000008	Nvec_116618134|XP_048581577.1	N0	metazoa
OG0000008	Nvec_116618135|XP_048581332.1	N0	metazoa
OG0000008	Nvec_116621136|XP_048581272.1	N0	metazoa
OG0000008	Nvec_125572133|XP_048587973.1	N0	metazoa
OG0000008	Nvec_125572134|XP_048587974.1	N0	metazoa
OG0000008	Nvec_5500920|XP_001622294.3	N0	metazoa
OG0000008	Nvec_5501235|XP_048576540.1	N0	metazoa
OG0000008	Nvec_5502044|XP_048584088.1	N0	metazoa
OG0000008	Nvec_5502302|XP_048588667.1	N0	metazoa
OG0000008	Nvec_5502974|XP_001624097.3	N0	metazoa
OG0000008	Nvec_5506090|XP_001626821.3	N0	metazoa
OG0000008	Nvec_5507767|XP_032232369.2	N0	metazoa
OG0000008	Nvec_5509313|XP_048581806.1	N0	metazoa
OG0000008	Nvec_5509334|XP_048582151.1	N0	metazoa
OG0000008	Nvec_5509435|XP_001629950.2	N0	metazoa
OG0000008	Nvec_5509846|XP_048579046.1	N0	metazoa
OG0000008	Nvec_5511234|XP_048580597.1	N0	metazoa
OG0000008	Nvec_5512139|XP_001632482.3	N0	metazoa
OG0000008	Nvec_5512140|XP_032237451.1	N0	metazoa
OG0000008	Nvec_5512699|XP_032237984.2	N0	metazoa
OG0000008	Nvec_5513179|XP_048583480.1	N0	metazoa
OG0000008	Nvec_5514281|XP_048581060.1	N0	metazoa
OG0000008	Nvec_5515051|XP_048584442.1	N0	metazoa
OG0000008	Nvec_5515111|XP_032240684.1	N0	metazoa
OG0000008	Nvec_5517808|XP_032218166.2	N0	metazoa
OG0000008	Nvec_5517948|XP_001637935.2	N0	metazoa
OG0000008	Nvec_5519864|XP_001639654.3	N0	metazoa
OG0000008	Nvec_5522012|XP_032223098.1	N0	metazoa
OG0000008	Nvec_5522136|XP_048581200.1	N0	metazoa
OG0000008	Nvec_5522147|XP_001642012.3	N0	metazoa
OG0000009	Nvec_116604739|XP_048578417.1	N0	metazoa
OG0000009	Nvec_116614508|XP_048586215.1	N0	metazoa
OG0000009	Nvec_125563139|XP_048583964.1	N0	metazoa
OG0000009	Nvec_125568296|XP_048586171.1	N0	metazoa
OG0000009	Nvec_5499458|XP_048575386.1	N0	metazoa
OG0000009	Nvec_5502654|XP_048577421.1	N0	metazoa
OG0000010	Nvec_116601508|XP_032218270.2	N0	metazoa
OG0000010	Nvec_116601518|XP_032218287.1	N0	metazoa
OG0000010	Nvec_116602993|XP_032219765.2	N0	metazoa
OG0000010	Nvec_116603111|XP_032220012.1	N0	metazoa
OG0000010	Nvec_116603423|XP_032220496.1	N0	metazoa
OG0000010	Nvec_116608936|XP_032225904.2	N0	metazoa
OG0000010	Nvec_116611509|XP_032227750.2	N0	metazoa
OG0000010	Nvec_116613033|XP_032229508.1	N0	metazoa
OG0000010	Nvec_116613161|XP_048584810.1	N0	metazoa
OG0000010	Nvec_116616117|XP_032233891.1	N0	metazoa
OG0000010	Nvec_116617208|XP_032235579.2	N0	metazoa
OG0000010	Nvec_116619795|XP_032240856.1	N0	metazoa
OG0000010	Nvec_5501715|XP_032225902.1	N0	metazoa
OG0000010	Nvec_5504571|XP_032228795.2	N0	metazoa
OG0000010	Nvec_5504572|XP_032228794.2	N0	metazoa
OG0000010	Nvec_5505085|XP_032229387.2	N0	metazoa
OG0000010	Nvec_5505086|XP_032229388.1	N0	metazoa
OG0000010	Nvec_5505087|XP_001625948.3	N0	metazoa
OG0000010	Nvec_5505088|XP_001625949.3	N0	metazoa
OG0000010	Nvec_5505201|XP_001626047.2	N0	metazoa
OG0000010	Nvec_5505204|XP_032229509.1	N0	metazoa
OG0000010	Nvec_5505207|XP_001626048.1	N0	metazoa
OG0000010	Nvec_5506472|XP_032230755.1	N0	metazoa
OG0000010	Nvec_5506473|XP_032230744.1	N0	metazoa
OG0000010	Nvec_5508358|XP_032233026.1	N0	metazoa
OG0000010	Nvec_5508626|XP_032233249.1	N0	metazoa
OG0000010	Nvec_5510067|XP_001630569.2	N0	metazoa
OG0000010	Nvec_5512033|XP_001632417.1	N0	metazoa
OG0000010	Nvec_5512053|XP_001632418.1	N0	metazoa
OG0000010	Nvec_5514021|XP_032239554.1	N0	metazoa
OG0000010	Nvec_5514048|XP_001634249.2	N0	metazoa
OG0000010	Nvec_5514051|XP_001634252.2	N0	metazoa
OG0000010	Nvec_5514056|XP_032239584.1	N0	metazoa
OG0000010	Nvec_5514093|XP_001634248.2	N0	metazoa
OG0000010	Nvec_5514094|XP_032239568.2	N0	metazoa
OG0000010	Nvec_5514317|XP_032239816.1	N0	metazoa
OG0000010	Nvec_5514380|XP_032239839.1	N0	metazoa
OG0000010	Nvec_5515401|XP_032240936.1	N0	metazoa
OG0000010	Nvec_5517717|XP_032218198.2	N0	metazoa
OG0000010	Nvec_5517734|XP_001637783.1	N0	metazoa
OG0000010	Nvec_5517904|XP_032218237.1	N0	metazoa
OG0000010	Nvec_5518689|XP_048580759.1	N0	metazoa
OG0000010	Nvec_5519763|XP_032220675.1	N0	metazoa
OG0000010	Nvec_5519915|XP_032220664.1	N0	metazoa
OG0000010	Nvec_5520896|XP_032222101.1	N0	metazoa
OG0000010	Nvec_5520900|XP_032222102.1	N0	metazoa
OG0000010	Nvec_5520911|XP_001640831.1	N0	metazoa
OG0000010	Nvec_5520965|XP_032221976.2	N0	metazoa
OG0000010	Nvec_5521423|XP_032222624.1	N0	metazoa
OG0000010	Nvec_5521560|XP_032222556.2	N0	metazoa
OG0000010	Nvec_5521575|XP_032222500.2	N0	metazoa
OG0000010	Nvec_5521638|XP_032222870.1	N0	metazoa
OG0000010	Nvec_5521839|XP_001641625.2	N0	metazoa
OG0000010	Nvec_5521840|XP_032222966.2	N0	metazoa
OG0000011	Nvec_125560711|XP_048578959.1	N0	metazoa
OG0000011	Nvec_125573819|XP_048590562.1	N0	metazoa
OG0000011	Nvec_5502928|XP_048582959.1	N0	metazoa
OG0000011	Nvec_5507815|XP_001628415.2	N0	metazoa
OG0000012	Nvec_116601844|XP_048588382.1	N2	eumetazoa
OG0000012	Nvec_116601928|XP_048588381.1	N2	eumetazoa
OG0000012	Nvec_116612479|XP_048584561.1	N2	eumetazoa
OG0000012	Nvec_116614590|XP_032231638.1	N2	eumetazoa
OG0000012	Nvec_116615318|XP_048583266.1	N2	eumetazoa
OG0000012	Nvec_116618858|XP_032238885.2	N2	eumetazoa
OG0000012	Nvec_125559738|XP_048577296.1	N2	eumetazoa
OG0000012	Nvec_125559846|XP_048577807.1	N2	eumetazoa
OG0000012	Nvec_125559856|XP_048577856.1	N2	eumetazoa
OG0000012	Nvec_125560754|XP_048579042.1	N2	eumetazoa
OG0000012	Nvec_125560755|XP_048579043.1	N2	eumetazoa
OG0000012	Nvec_125561137|XP_048580443.1	N2	eumetazoa
OG0000012	Nvec_125561322|XP_048581405.1	N2	eumetazoa
OG0000012	Nvec_125561810|XP_048582217.1	N2	eumetazoa
OG0000012	Nvec_125563005|XP_048583485.1	N2	eumetazoa
OG0000012	Nvec_125568044|XP_048585312.1	N2	eumetazoa
OG0000012	Nvec_125570163|XP_048587295.1	N2	eumetazoa
OG0000012	Nvec_125572222|XP_048588392.1	N2	eumetazoa
OG0000012	Nvec_125572432|XP_048588893.1	N2	eumetazoa
OG0000012	Nvec_125573620|XP_048590202.1	N2	eumetazoa
OG0000012	Nvec_5518201|XP_048583847.1	N2	eumetazoa
OG0000013	Nvec_116601539|XP_032218340.2	N0	metazoa
OG0000013	Nvec_125561752|XP_048581994.1	N0	metazoa
OG0000013	Nvec_5514665|XP_048584866.1	N0	metazoa
OG0000013	Nvec_5520811|XP_048582338.1	N0	metazoa
OG0000014	Nvec_116603019|XP_032219827.2	N0	metazoa
OG0000014	Nvec_116612821|XP_032229325.2	N0	metazoa
OG0000014	Nvec_125559006|XP_048576635.1	N0	metazoa
OG0000014	Nvec_125567956|XP_048585039.1	N0	metazoa
OG0000014	Nvec_125568343|XP_048586325.1	N0	metazoa
OG0000015	Nvec_116611070|XP_048576149.1	N0	metazoa
OG0000015	Nvec_5512102|XP_048588067.1	N0	metazoa
OG0000016	Nvec_116611752|XP_048581996.1	N0	metazoa
OG0000016	Nvec_116612680|XP_048590314.1	N0	metazoa
OG0000016	Nvec_116616801|XP_032234740.2	N0	metazoa
OG0000016	Nvec_5501722|XP_048576445.1	N0	metazoa
OG0000016	Nvec_5503451|XP_048578567.1	N0	metazoa
OG0000016	Nvec_5503475|XP_032227732.2	N0	metazoa
OG0000016	Nvec_5503492|XP_048576850.1	N0	metazoa
OG0000016	Nvec_5505462|XP_048589930.1	N0	metazoa
OG0000016	Nvec_5505881|XP_048576549.1	N0	metazoa
OG0000016	Nvec_5508824|XP_048590195.1	N0	metazoa
OG0000016	Nvec_5508826|XP_048590190.1	N0	metazoa
OG0000016	Nvec_5510798|XP_048578667.1	N0	metazoa
OG0000016	Nvec_5514687|XP_032240198.2	N0	metazoa
OG0000016	Nvec_5515337|XP_001635470.3	N0	metazoa
OG0000016	Nvec_5516323|XP_032242053.1	N0	metazoa
OG0000016	Nvec_5516353|XP_048584675.1	N0	metazoa
OG0000016	Nvec_5517523|XP_048589977.1	N0	metazoa
OG0000016	Nvec_5518271|XP_032218784.2	N0	metazoa
OG0000016	Nvec_5520593|XP_048584321.1	N0	metazoa
OG0000016	Nvec_5520832|XP_048586224.1	N0	metazoa
OG0000016	Nvec_5521478|XP_001641262.2	N0	metazoa
OG0000016	Nvec_5522071|XP_048589681.1	N0	metazoa
OG0000016	Nvec_5522323|XP_032223534.2	N0	metazoa
OG0000017	Nvec_116601638|XP_048576843.1	N0	metazoa
OG0000017	Nvec_116602165|XP_032219227.1	N0	metazoa
OG0000017	Nvec_116603415|XP_032220460.1	N0	metazoa
OG0000017	Nvec_116604536|XP_048580221.1	N0	metazoa
OG0000017	Nvec_116610950|XP_032227516.2	N0	metazoa
OG0000017	Nvec_116611768|XP_032228201.2	N0	metazoa
OG0000017	Nvec_116613196|XP_032229736.2	N0	metazoa
OG0000017	Nvec_116616351|XP_032234331.1	N0	metazoa
OG0000017	Nvec_116618483|XP_048581368.1	N0	metazoa
OG0000017	Nvec_125556660|XP_048579820.1	N0	metazoa
OG0000017	Nvec_125558672|XP_048576371.1	N0	metazoa
OG0000017	Nvec_125568417|XP_048586646.1	N0	metazoa
OG0000017	Nvec_125570160|XP_048587291.1	N0	metazoa
OG0000017	Nvec_5501306|XP_001622613.3	N0	metazoa
OG0000017	Nvec_5501700|XP_032225879.1	N0	metazoa
OG0000017	Nvec_5502825|XP_032227033.2	N0	metazoa
OG0000017	Nvec_5504089|XP_048581515.1	N0	metazoa
OG0000017	Nvec_5504188|XP_032228346.1	N0	metazoa
OG0000017	Nvec_5504193|XP_001625119.3	N0	metazoa
OG0000017	Nvec_5504357|XP_001625267.2	N0	metazoa
OG0000017	Nvec_5504446|XP_048586057.1	N0	metazoa
OG0000017	Nvec_5504467|XP_001625376.2	N0	metazoa
OG0000017	Nvec_5504547|XP_001625424.2	N0	metazoa
OG0000017	Nvec_5505779|XP_001626521.2	N0	metazoa
OG0000017	Nvec_5507641|XP_001628276.3	N0	metazoa
OG0000017	Nvec_5507925|XP_001628549.2	N0	metazoa
OG0000017	Nvec_5507935|XP_001628548.2	N0	metazoa
OG0000017	Nvec_5508054|XP_032232690.1	N0	metazoa
OG0000017	Nvec_5508222|XP_001628800.1	N0	metazoa
OG0000017	Nvec_5508636|XP_001629212.3	N0	metazoa
OG0000017	Nvec_5508691|XP_048589412.1	N0	metazoa
OG0000017	Nvec_5509090|XP_001629619.2	N0	metazoa
OG0000017	Nvec_5509901|XP_001630405.2	N0	metazoa
OG0000017	Nvec_5510102|XP_032235074.1	N0	metazoa
OG0000017	Nvec_5510106|XP_048575836.1	N0	metazoa
OG0000017	Nvec_5510760|XP_032235852.2	N0	metazoa
OG0000017	Nvec_5510761|XP_001631224.1	N0	metazoa
OG0000017	Nvec_5510762|XP_001631195.2	N0	metazoa
OG0000017	Nvec_5510774|XP_001631196.3	N0	metazoa
OG0000017	Nvec_5510846|XP_032235980.1	N0	metazoa
OG0000017	Nvec_5510999|XP_001631412.3	N0	metazoa
OG0000017	Nvec_5511018|XP_001631416.3	N0	metazoa
OG0000017	Nvec_5511695|XP_001632076.2	N0	metazoa
OG0000017	Nvec_5512005|XP_032237260.1	N0	metazoa
OG0000017	Nvec_5512133|XP_001632526.2	N0	metazoa
OG0000017	Nvec_5512711|XP_001632999.3	N0	metazoa
OG0000017	Nvec_5512736|XP_032238118.2	N0	metazoa
OG0000017	Nvec_5513659|XP_048581594.1	N0	metazoa
OG0000017	Nvec_5514162|XP_001634394.3	N0	metazoa
OG0000017	Nvec_5514210|XP_048581107.1	N0	metazoa
OG0000017	Nvec_5514523|XP_032240012.2	N0	metazoa
OG0000017	Nvec_5515474|XP_048588710.1	N0	metazoa
OG0000017	Nvec_5515703|XP_032241501.2	N0	metazoa
OG0000017	Nvec_5516328|XP_032242073.2	N0	metazoa
OG0000017	Nvec_5516646|XP_048583028.1	N0	metazoa
OG0000017	Nvec_5516836|XP_032242608.1	N0	metazoa
OG0000017	Nvec_5516898|XP_001636990.3	N0	metazoa
OG0000017	Nvec_5517512|XP_001637517.1	N0	metazoa
OG0000017	Nvec_5517529|XP_001637530.2	N0	metazoa
OG0000017	Nvec_5517733|XP_001637732.3	N0	metazoa
OG0000017	Nvec_5518047|XP_032218505.1	N0	metazoa
OG0000017	Nvec_5518136|XP_032218570.1	N0	metazoa
OG0000017	Nvec_5518428|XP_001638323.2	N0	metazoa
OG0000017	Nvec_5518717|XP_032219349.2	N0	metazoa
OG0000017	Nvec_5519966|XP_001639895.1	N0	metazoa
OG0000017	Nvec_5520157|XP_032221159.2	N0	metazoa
OG0000017	Nvec_5520792|XP_032221670.2	N0	metazoa
OG0000017	Nvec_5521029|XP_001640733.3	N0	metazoa
OG0000017	Nvec_5521375|XP_032222710.2	N0	metazoa
OG0000017	Nvec_5521530|XP_032222515.2	N0	metazoa
OG0000017	Nvec_5521922|XP_001641689.2	N0	metazoa
OG0000017	Nvec_5521972|XP_032223011.1	N0	metazoa
OG0000018	Nvec_116601594|XP_048577124.1	N0	metazoa
OG0000018	Nvec_116603933|XP_048582192.1	N0	metazoa
OG0000018	Nvec_125558981|XP_048576606.1	N0	metazoa
OG0000018	Nvec_125561783|XP_048582125.1	N0	metazoa
OG0000018	Nvec_5498256|XP_048582505.1	N0	metazoa
OG0000018	Nvec_5501943|XP_032226111.2	N0	metazoa
OG0000018	Nvec_5502057|XP_032226230.2	N0	metazoa
OG0000018	Nvec_5503945|XP_048582335.1	N0	metazoa
OG0000018	Nvec_5504866|XP_048586801.1	N0	metazoa
OG0000018	Nvec_5504876|XP_032229103.1	N0	metazoa
OG0000018	Nvec_5504881|XP_032229106.2	N0	metazoa
OG0000018	Nvec_5505989|XP_048583463.1	N0	metazoa
OG0000018	Nvec_5506579|XP_048583114.1	N0	metazoa
OG0000018	Nvec_5507539|XP_048582228.1	N0	metazoa
OG0000018	Nvec_5508031|XP_048577052.1	N0	metazoa
OG0000018	Nvec_5508184|XP_001628759.3	N0	metazoa
OG0000018	Nvec_5508185|XP_001628786.3	N0	metazoa
OG0000018	Nvec_5509581|XP_048576127.1	N0	metazoa
OG0000018	Nvec_5511548|XP_048582257.1	N0	metazoa
OG0000018	Nvec_5511751|XP_048576028.1	N0	metazoa
OG0000018	Nvec_5513766|XP_001633999.1	N0	metazoa
OG0000018	Nvec_5514032|XP_048577872.1	N0	metazoa
OG0000018	Nvec_5514073|XP_032239484.1	N0	metazoa
OG0000018	Nvec_5514783|XP_032240300.2	N0	metazoa
OG0000018	Nvec_5516639|XP_048582165.1	N0	metazoa
OG0000018	Nvec_5516988|XP_048581006.1	N0	metazoa
OG0000018	Nvec_5517969|XP_048579851.1	N0	metazoa
OG0000018	Nvec_5518177|XP_032218538.1	N0	metazoa
OG0000018	Nvec_5518633|XP_048581748.1	N0	metazoa
OG0000018	Nvec_5519558|XP_032220237.2	N0	metazoa
OG0000018	Nvec_5519670|XP_048582031.1	N0	metazoa
OG0000018	Nvec_5521883|XP_001641767.2	N0	metazoa
OG0000019	Nvec_116601475|XP_032218194.2	N2	eumetazoa
OG0000019	Nvec_116605833|XP_032224360.2	N2	eumetazoa
OG0000019	Nvec_116606960|XP_048583416.1	N2	eumetazoa
OG0000019	Nvec_116619256|XP_032239735.1	N2	eumetazoa
OG0000019	Nvec_125563185|XP_048584137.1	N2	eumetazoa
OG0000019	Nvec_125568273|XP_048586106.1	N2	eumetazoa
OG0000020	Nvec_116606194|XP_048583324.1	N0	metazoa
OG0000020	Nvec_116608204|XP_032225355.2	N0	metazoa
OG0000020	Nvec_116609382|XP_048582953.1	N0	metazoa
OG0000020	Nvec_116610903|XP_048589702.1	N0	metazoa
OG0000020	Nvec_116620099|XP_032241547.2	N0	metazoa
OG0000020	Nvec_125559101|XP_048577012.1	N0	metazoa
OG0000020	Nvec_125567845|XP_048584427.1	N0	metazoa
OG0000020	Nvec_125567854|XP_048584485.1	N0	metazoa
OG0000021	Nvec_125560702|XP_048578931.1	N3	cnidaria
OG0000021	Nvec_125561124|XP_048580414.1	N3	cnidaria
OG0000021	Nvec_125568304|XP_048586210.1	N3	cnidaria
OG0000021	Nvec_5515075|XP_048585577.1	N3	cnidaria
OG0000022	Nvec_116604554|XP_032222990.1	N0	metazoa
OG0000022	Nvec_125572422|XP_048588880.1	N0	metazoa
OG0000022	Nvec_125573315|XP_048589822.1	N0	metazoa
OG0000022	Nvec_5501401|XP_032225612.2	N0	metazoa
OG0000022	Nvec_5514185|XP_048577134.1	N0	metazoa
OG0000023	Nvec_5502729|XP_032226923.1	N0	metazoa
OG0000023	Nvec_5502860|XP_001623996.1	N0	metazoa
OG0000023	Nvec_5503139|XP_048583913.1	N0	metazoa
OG0000023	Nvec_5506680|XP_032230998.1	N0	metazoa
OG0000023	Nvec_5506887|XP_001627594.3	N0	metazoa
OG0000023	Nvec_5508578|XP_032233281.1	N0	metazoa
OG0000023	Nvec_5510233|XP_032235285.1	N0	metazoa
OG0000023	Nvec_5510235|XP_032235293.1	N0	metazoa
OG0000023	Nvec_5510252|XP_032235239.2	N0	metazoa
OG0000023	Nvec_5510253|XP_001630726.3	N0	metazoa
OG0000023	Nvec_5510254|XP_032235289.2	N0	metazoa
OG0000023	Nvec_5510554|XP_032235614.1	N0	metazoa
OG0000023	Nvec_5510758|XP_001631223.2	N0	metazoa
OG0000023	Nvec_5510986|XP_001631425.2	N0	metazoa
OG0000023	Nvec_5512651|XP_001632979.3	N0	metazoa
OG0000023	Nvec_5513963|XP_001634210.3	N0	metazoa
OG0000023	Nvec_5513991|XP_048583705.1	N0	metazoa
OG0000023	Nvec_5513992|XP_032239451.1	N0	metazoa
OG0000023	Nvec_5514637|XP_001634818.3	N0	metazoa
OG0000023	Nvec_5514792|XP_001635006.1	N0	metazoa
OG0000023	Nvec_5514903|XP_001635065.3	N0	metazoa
OG0000023	Nvec_5516868|XP_001636909.3	N0	metazoa
OG0000023	Nvec_5517334|XP_032243203.2	N0	metazoa
OG0000023	Nvec_5519311|XP_001639214.3	N0	metazoa
OG0000023	Nvec_5520197|XP_032221103.2	N0	metazoa
OG0000023	Nvec_5521632|XP_032222727.2	N0	metazoa
OG0000023	Nvec_5522064|XP_001641710.2	N0	metazoa
OG0000023	Nvec_5522065|XP_048589476.1	N0	metazoa
OG0000023	Nvec_5525246|XP_032231539.2	N0	metazoa
OG0000023	Nvec_5525247|XP_001647521.2	N0	metazoa
OG0000023	Nvec_5525258|XP_032231526.1	N0	metazoa
OG0000024	Nvec_116602043|XP_032218989.1	N0	metazoa
OG0000024	Nvec_116606501|XP_048580956.1	N0	metazoa
OG0000024	Nvec_116608109|XP_032225302.2	N0	metazoa
OG0000024	Nvec_116609540|XP_032226233.2	N0	metazoa
OG0000024	Nvec_116609577|XP_032226261.2	N0	metazoa
OG0000024	Nvec_116614035|XP_048588827.1	N0	metazoa
OG0000024	Nvec_116615443|XP_032232954.2	N0	metazoa
OG0000024	Nvec_116615728|XP_048587476.1	N0	metazoa
OG0000024	Nvec_116616809|XP_032234755.1	N0	metazoa
OG0000024	Nvec_116619888|XP_048582218.1	N0	metazoa
OG0000024	Nvec_116620186|XP_048581375.1	N0	metazoa
OG0000024	Nvec_125559777|XP_048577410.1	N0	metazoa
OG0000024	Nvec_125561308|XP_048581377.1	N0	metazoa
OG0000024	Nvec_125561310|XP_048581379.1	N0	metazoa
OG0000024	Nvec_125561311|XP_048581380.1	N0	metazoa
OG0000024	Nvec_125561872|XP_048582524.1	N0	metazoa
OG0000024	Nvec_5496719|XP_048583935.1	N0	metazoa
OG0000024	Nvec_5499154|XP_048587106.1	N0	metazoa
OG0000024	Nvec_5500622|XP_048588946.1	N0	metazoa
OG0000024	Nvec_5501886|XP_048580339.1	N0	metazoa
OG0000024	Nvec_5502630|XP_032226797.2	N0	metazoa
OG0000024	Nvec_5503242|XP_032227483.2	N0	metazoa
OG0000024	Nvec_5503643|XP_048578013.1	N0	metazoa
OG0000024	Nvec_5505932|XP_032230168.2	N0	metazoa
OG0000024	Nvec_5505933|XP_032230182.2	N0	metazoa
OG0000024	Nvec_5506128|XP_048587050.1	N0	metazoa
OG0000024	Nvec_5510766|XP_032235843.1	N0	metazoa
OG0000024	Nvec_5510957|XP_048582200.1	N0	metazoa
OG0000024	Nvec_5510992|XP_001631432.2	N0	metazoa
OG0000024	Nvec_5513569|XP_001633857.1	N0	metazoa
OG0000024	Nvec_5514282|XP_048581063.1	N0	metazoa
OG0000024	Nvec_5516211|XP_001636292.3	N0	metazoa
OG0000024	Nvec_5516586|XP_048583018.1	N0	metazoa
OG0000024	Nvec_5516925|XP_048575882.1	N0	metazoa
OG0000024	Nvec_5518119|XP_048588729.1	N0	metazoa
OG0000024	Nvec_5518387|XP_032218987.1	N0	metazoa
OG0000024	Nvec_5518996|XP_001638919.3	N0	metazoa
OG0000024	Nvec_5519385|XP_032220080.2	N0	metazoa
OG0000024	Nvec_5520062|XP_032220945.2	N0	metazoa
OG0000024	Nvec_5520707|XP_032221621.2	N0	metazoa
OG0000024	Nvec_5521105|XP_048579908.1	N0	metazoa
OG0000025	Nvec_116612469|XP_032229086.2	N1	parahoxozoa
OG0000025	Nvec_116615509|XP_048586938.1	N1	parahoxozoa
OG0000025	Nvec_125563071|XP_048583764.1	N1	parahoxozoa
OG0000025	Nvec_5499029|XP_048575724.1	N1	parahoxozoa
OG0000025	Nvec_5503245|XP_048577829.1	N1	parahoxozoa
OG0000026	Nvec_116608938|XP_048577084.1	N0	metazoa
OG0000026	Nvec_116613566|XP_048583760.1	N0	metazoa
OG0000026	Nvec_116616008|XP_048583600.1	N0	metazoa
OG0000026	Nvec_116618886|XP_032238935.2	N0	metazoa
OG0000026	Nvec_125559145|XP_048577116.1	N0	metazoa
OG0000026	Nvec_125563009|XP_048583513.1	N0	metazoa
OG0000026	Nvec_125563065|XP_048583737.1	N0	metazoa
OG0000026	Nvec_5500140|XP_048576425.1	N0	metazoa
OG0000026	Nvec_5500141|XP_048576424.1	N0	metazoa
OG0000026	Nvec_5501726|XP_032225907.2	N0	metazoa
OG0000026	Nvec_5501727|XP_048577121.1	N0	metazoa
OG0000026	Nvec_5502628|XP_048584084.1	N0	metazoa
OG0000026	Nvec_5502632|XP_048584124.1	N0	metazoa
OG0000026	Nvec_5504116|XP_001625049.3	N0	metazoa
OG0000026	Nvec_5504428|XP_048578097.1	N0	metazoa
OG0000026	Nvec_5504972|XP_048585724.1	N0	metazoa
OG0000026	Nvec_5505650|XP_001626418.2	N0	metazoa
OG0000026	Nvec_5505651|XP_032229849.2	N0	metazoa
OG0000026	Nvec_5505886|XP_048576428.1	N0	metazoa
OG0000026	Nvec_5507550|XP_048582224.1	N0	metazoa
OG0000026	Nvec_5507628|XP_032232203.2	N0	metazoa
OG0000026	Nvec_5508466|XP_001629025.1	N0	metazoa
OG0000026	Nvec_5508959|XP_048583811.1	N0	metazoa
OG0000026	Nvec_5509155|XP_032233957.2	N0	metazoa
OG0000026	Nvec_5509162|XP_032233959.1	N0	metazoa
OG0000026	Nvec_5510410|XP_048583422.1	N0	metazoa
OG0000026	Nvec_5511063|XP_048582925.1	N0	metazoa
OG0000026	Nvec_5511067|XP_048582644.1	N0	metazoa
OG0000026	Nvec_5511089|XP_048582647.1	N0	metazoa
OG0000026	Nvec_5511556|XP_048582387.1	N0	metazoa
OG0000026	Nvec_5513120|XP_032238530.2	N0	metazoa
OG0000026	Nvec_5513980|XP_048584055.1	N0	metazoa
OG0000026	Nvec_5516141|XP_048583012.1	N0	metazoa
OG0000026	Nvec_5519791|XP_032220503.2	N0	metazoa
OG0000026	Nvec_5519991|XP_048580999.1	N0	metazoa
OG0000026	Nvec_5520559|XP_032221585.2	N0	metazoa
OG0000026	Nvec_5520902|XP_032222096.2	N0	metazoa
OG0000026	Nvec_5520912|XP_032222094.2	N0	metazoa
OG0000026	Nvec_5521863|XP_032222736.2	N0	metazoa
OG0000028	Nvec_116618025|XP_032237174.1	N0	metazoa
OG0000028	Nvec_125570205|XP_048587462.1	N0	metazoa
OG0000028	Nvec_5512908|XP_048582993.1	N0	metazoa
OG0000029	Nvec_116601450|XP_032218125.2	N3	cnidaria
OG0000029	Nvec_116601871|XP_032218575.2	N3	cnidaria
OG0000029	Nvec_116602234|XP_032219407.2	N3	cnidaria
OG0000029	Nvec_116602265|XP_048581215.1	N3	cnidaria
OG0000029	Nvec_116607446|XP_032225058.2	N3	cnidaria
OG0000029	Nvec_116609941|XP_048585752.1	N3	cnidaria
OG0000029	Nvec_116614357|XP_032231155.1	N3	cnidaria
OG0000029	Nvec_116614358|XP_032231158.1	N3	cnidaria
OG0000029	Nvec_116616653|XP_032234547.2	N3	cnidaria
OG0000029	Nvec_116616827|XP_032234794.2	N3	cnidaria
OG0000029	Nvec_116618617|XP_032238433.1	N3	cnidaria
OG0000029	Nvec_116618647|XP_048586425.1	N3	cnidaria
OG0000029	Nvec_116619245|XP_032239705.2	N3	cnidaria
OG0000029	Nvec_116620683|XP_048589635.1	N3	cnidaria
OG0000029	Nvec_116620734|XP_032242320.1	N3	cnidaria
OG0000029	Nvec_116620741|XP_048582628.1	N3	cnidaria
OG0000029	Nvec_116621519|XP_032243227.2	N3	cnidaria
OG0000029	Nvec_125556706|XP_048589808.1	N3	cnidaria
OG0000029	Nvec_125560607|XP_048578356.1	N3	cnidaria
OG0000029	Nvec_5498617|XP_048579072.1	N3	cnidaria
OG0000029	Nvec_5500786|XP_048585754.1	N3	cnidaria
OG0000029	Nvec_5504558|XP_048579319.1	N3	cnidaria
OG0000029	Nvec_5507437|XP_048589806.1	N3	cnidaria
OG0000029	Nvec_5507890|XP_032232492.2	N3	cnidaria
OG0000029	Nvec_5508095|XP_032232801.1	N3	cnidaria
OG0000029	Nvec_5509711|XP_048586150.1	N3	cnidaria
OG0000029	Nvec_5517303|XP_032243273.2	N3	cnidaria
OG0000029	Nvec_5518866|XP_032219411.2	N3	cnidaria
OG0000029	Nvec_5519733|XP_001639518.1	N3	cnidaria
OG0000029	Nvec_5521309|XP_001640993.2	N3	cnidaria
OG0000030	Nvec_116618984|XP_048582528.1	N0	metazoa
OG0000031	Nvec_116602051|XP_032219003.2	N3	cnidaria
OG0000031	Nvec_116603713|XP_032221221.2	N3	cnidaria
OG0000031	Nvec_116604117|XP_032221928.1	N3	cnidaria
OG0000031	Nvec_116604660|XP_032223266.1	N3	cnidaria
OG0000031	Nvec_116608952|XP_032225934.1	N3	cnidaria
OG0000031	Nvec_116609464|XP_032226182.2	N3	cnidaria
OG0000031	Nvec_116609722|XP_032226348.1	N3	cnidaria
OG0000031	Nvec_116609859|XP_048576148.1	N3	cnidaria
OG0000031	Nvec_116610894|XP_032227450.2	N3	cnidaria
OG0000031	Nvec_116613847|XP_032230200.2	N3	cnidaria
OG0000031	Nvec_116615484|XP_032233032.2	N3	cnidaria
OG0000031	Nvec_116616253|XP_032234201.1	N3	cnidaria
OG0000031	Nvec_116617055|XP_032235334.1	N3	cnidaria
OG0000031	Nvec_116617238|XP_048589731.1	N3	cnidaria
OG0000031	Nvec_116617805|XP_032236680.2	N3	cnidaria
OG0000031	Nvec_116618407|XP_032237903.2	N3	cnidaria
OG0000031	Nvec_116618673|XP_048583481.1	N3	cnidaria
OG0000031	Nvec_116618707|XP_032238625.2	N3	cnidaria
OG0000031	Nvec_125556779|XP_048583402.1	N3	cnidaria
OG0000031	Nvec_125557462|XP_048576052.1	N3	cnidaria
OG0000031	Nvec_125559111|XP_048577038.1	N3	cnidaria
OG0000031	Nvec_125568118|XP_048585599.1	N3	cnidaria
OG0000031	Nvec_5500734|XP_001622134.2	N3	cnidaria
OG0000031	Nvec_5500736|XP_032225020.1	N3	cnidaria
OG0000031	Nvec_5501589|XP_001622865.1	N3	cnidaria
OG0000031	Nvec_5501804|XP_032225995.2	N3	cnidaria
OG0000031	Nvec_5501993|XP_048585453.1	N3	cnidaria
OG0000031	Nvec_5502172|XP_032226350.1	N3	cnidaria
OG0000031	Nvec_5502175|XP_001623382.1	N3	cnidaria
OG0000031	Nvec_5502412|XP_032226560.2	N3	cnidaria
OG0000031	Nvec_5502413|XP_032226552.2	N3	cnidaria
OG0000031	Nvec_5503053|XP_001624165.3	N3	cnidaria
OG0000031	Nvec_5507625|XP_032232208.2	N3	cnidaria
OG0000031	Nvec_5507692|XP_032232302.2	N3	cnidaria
OG0000031	Nvec_5507736|XP_048581115.1	N3	cnidaria
OG0000031	Nvec_5508313|XP_032232976.1	N3	cnidaria
OG0000031	Nvec_5508322|XP_032233000.2	N3	cnidaria
OG0000031	Nvec_5508425|XP_032233086.1	N3	cnidaria
OG0000031	Nvec_5508432|XP_001629037.1	N3	cnidaria
OG0000031	Nvec_5508460|XP_032233085.1	N3	cnidaria
OG0000031	Nvec_5509152|XP_001629692.1	N3	cnidaria
OG0000031	Nvec_5509430|XP_032234235.2	N3	cnidaria
OG0000031	Nvec_5509613|XP_001630114.3	N3	cnidaria
OG0000031	Nvec_5509880|XP_048578357.1	N3	cnidaria
OG0000031	Nvec_5510454|XP_032235496.2	N3	cnidaria
OG0000031	Nvec_5510531|XP_032235620.2	N3	cnidaria
OG0000031	Nvec_5510591|XP_048589732.1	N3	cnidaria
OG0000031	Nvec_5510592|XP_032235646.1	N3	cnidaria
OG0000031	Nvec_5511273|XP_048581563.1	N3	cnidaria
OG0000031	Nvec_5511733|XP_032236978.2	N3	cnidaria
OG0000031	Nvec_5511885|XP_001632218.2	N3	cnidaria
OG0000031	Nvec_5512126|XP_032237442.2	N3	cnidaria
OG0000031	Nvec_5514168|XP_032239650.2	N3	cnidaria
OG0000031	Nvec_5514442|XP_032239932.2	N3	cnidaria
OG0000031	Nvec_5514499|XP_001634674.2	N3	cnidaria
OG0000031	Nvec_5514607|XP_032240116.2	N3	cnidaria
OG0000031	Nvec_5515070|XP_032240531.1	N3	cnidaria
OG0000031	Nvec_5515686|XP_001635803.2	N3	cnidaria
OG0000031	Nvec_5515934|XP_001635983.1	N3	cnidaria
OG0000031	Nvec_5516324|XP_032242005.1	N3	cnidaria
OG0000031	Nvec_5516354|XP_032242004.2	N3	cnidaria
OG0000031	Nvec_5516547|XP_032242333.1	N3	cnidaria
OG0000031	Nvec_5517914|XP_001637964.3	N3	cnidaria
OG0000031	Nvec_5520044|XP_001639831.3	N3	cnidaria
OG0000031	Nvec_5520171|XP_001640096.3	N3	cnidaria
OG0000031	Nvec_5520248|XP_001640095.3	N3	cnidaria
OG0000031	Nvec_5520263|XP_032221041.2	N3	cnidaria
OG0000031	Nvec_5520598|XP_032221550.2	N3	cnidaria
OG0000031	Nvec_5521158|XP_001640955.2	N3	cnidaria
OG0000031	Nvec_5521170|XP_032222313.2	N3	cnidaria
OG0000031	Nvec_5522079|XP_001641844.1	N3	cnidaria
OG0000031	Nvec_5522153|XP_001642036.2	N3	cnidaria
OG0000032	Nvec_116604851|XP_048588535.1	N0	metazoa
OG0000032	Nvec_116607103|XP_032224841.2	N0	metazoa
OG0000032	Nvec_116607713|XP_048581959.1	N0	metazoa
OG0000032	Nvec_116608116|XP_032225312.2	N0	metazoa
OG0000032	Nvec_116608119|XP_048587509.1	N0	metazoa
OG0000032	Nvec_116611064|XP_032227553.1	N0	metazoa
OG0000032	Nvec_116613807|XP_032230145.2	N0	metazoa
OG0000032	Nvec_116617649|XP_032236459.2	N0	metazoa
OG0000032	Nvec_116618816|XP_032238827.2	N0	metazoa
OG0000032	Nvec_125556726|XP_048576402.1	N0	metazoa
OG0000032	Nvec_125556819|XP_048590552.1	N0	metazoa
OG0000032	Nvec_125557308|XP_048575717.1	N0	metazoa
OG0000032	Nvec_125558966|XP_048576553.1	N0	metazoa
OG0000032	Nvec_125559167|XP_048577203.1	N0	metazoa
OG0000032	Nvec_125559840|XP_048577744.1	N0	metazoa
OG0000032	Nvec_125560654|XP_048578638.1	N0	metazoa
OG0000032	Nvec_125568398|XP_048586613.1	N0	metazoa
OG0000032	Nvec_125570215|XP_048587477.1	N0	metazoa
OG0000032	Nvec_125570319|XP_048587830.1	N0	metazoa
OG0000032	Nvec_125573164|XP_048589477.1	N0	metazoa
OG0000033	Nvec_116613497|XP_032229900.1	N0	metazoa
OG0000033	Nvec_116614881|XP_032232312.1	N0	metazoa
OG0000033	Nvec_116618339|XP_032237760.2	N0	metazoa
OG0000033	Nvec_116618359|XP_032237799.1	N0	metazoa
OG0000033	Nvec_116619567|XP_032240365.1	N0	metazoa
OG0000033	Nvec_116619576|XP_032240383.2	N0	metazoa
OG0000033	Nvec_116619884|XP_032241075.1	N0	metazoa
OG0000033	Nvec_125571925|XP_048587899.1	N0	metazoa
OG0000033	Nvec_5500988|XP_032225258.1	N0	metazoa
OG0000033	Nvec_5502681|XP_032226875.2	N0	metazoa
OG0000033	Nvec_5507703|XP_001628329.2	N0	metazoa
OG0000033	Nvec_5507711|XP_001628328.1	N0	metazoa
OG0000033	Nvec_5507713|XP_001628350.1	N0	metazoa
OG0000033	Nvec_5510924|XP_001631376.2	N0	metazoa
OG0000033	Nvec_5512540|XP_001632876.2	N0	metazoa
OG0000033	Nvec_5514768|XP_001634988.2	N0	metazoa
OG0000033	Nvec_5514773|XP_032240324.1	N0	metazoa
OG0000033	Nvec_5515604|XP_032241076.1	N0	metazoa
OG0000033	Nvec_5515734|XP_032241387.2	N0	metazoa
OG0000033	Nvec_5518234|XP_032218720.1	N0	metazoa
OG0000033	Nvec_5518235|XP_032218908.2	N0	metazoa
OG0000033	Nvec_5521242|XP_001641040.2	N0	metazoa
OG0000035	Nvec_116603374|XP_048580105.1	N0	metazoa
OG0000035	Nvec_116610888|XP_048588591.1	N0	metazoa
OG0000035	Nvec_125561258|XP_048581135.1	N0	metazoa
OG0000035	Nvec_125561803|XP_048582201.1	N0	metazoa
OG0000035	Nvec_125563029|XP_048583608.1	N0	metazoa
OG0000035	Nvec_125570289|XP_048587749.1	N0	metazoa
OG0000035	Nvec_5510419|XP_048577718.1	N0	metazoa
OG0000035	Nvec_5516731|XP_048587356.1	N0	metazoa
OG0000036	Nvec_116614842|XP_048584272.1	N0	metazoa
OG0000036	Nvec_125562939|XP_048583243.1	N0	metazoa
OG0000036	Nvec_5502622|XP_048584131.1	N0	metazoa
OG0000036	Nvec_5503999|XP_032228159.1	N0	metazoa
OG0000036	Nvec_5504001|XP_032228172.1	N0	metazoa
OG0000036	Nvec_5509293|XP_032234120.2	N0	metazoa
OG0000036	Nvec_5510505|XP_032235525.1	N0	metazoa
OG0000036	Nvec_5512371|XP_032237702.2	N0	metazoa
OG0000036	Nvec_5513044|XP_032238393.2	N0	metazoa
OG0000036	Nvec_5517997|XP_032218420.2	N0	metazoa
OG0000036	Nvec_5520518|XP_001640457.1	N0	metazoa
OG0000036	Nvec_5520915|XP_032221864.2	N0	metazoa
OG0000036	Nvec_5521731|XP_001641608.3	N0	metazoa
OG0000037	Nvec_116609241|XP_048581534.1	N0	metazoa
OG0000037	Nvec_125561355|XP_048581531.1	N0	metazoa
OG0000037	Nvec_125561356|XP_048581533.1	N0	metazoa
OG0000037	Nvec_5500678|XP_048581090.1	N0	metazoa
OG0000037	Nvec_5501288|XP_048589330.1	N0	metazoa
OG0000037	Nvec_5501435|XP_048590025.1	N0	metazoa
OG0000037	Nvec_5502667|XP_048579586.1	N0	metazoa
OG0000037	Nvec_5502675|XP_048579480.1	N0	metazoa
OG0000037	Nvec_5502748|XP_048581430.1	N0	metazoa
OG0000037	Nvec_5506457|XP_032230739.2	N0	metazoa
OG0000037	Nvec_5506469|XP_032230719.2	N0	metazoa
OG0000037	Nvec_5515739|XP_001635917.3	N0	metazoa
OG0000037	Nvec_5517114|XP_048585660.1	N0	metazoa
OG0000037	Nvec_5517380|XP_048587487.1	N0	metazoa
OG0000037	Nvec_5519043|XP_032219718.2	N0	metazoa
OG0000037	Nvec_5520335|XP_001640250.3	N0	metazoa
OG0000038	Nvec_116602154|XP_032219208.2	N0	metazoa
OG0000038	Nvec_116606213|XP_032224535.1	N0	metazoa
OG0000038	Nvec_116611989|XP_032228485.2	N0	metazoa
OG0000038	Nvec_116619269|XP_032239786.2	N0	metazoa
OG0000038	Nvec_5498419|XP_048584772.1	N0	metazoa
OG0000038	Nvec_5512137|XP_048589269.1	N0	metazoa
OG0000038	Nvec_5518581|XP_001638468.2	N0	metazoa
OG0000038	Nvec_5518657|XP_032219366.1	N0	metazoa
OG0000038	Nvec_5519439|XP_001639329.1	N0	metazoa
OG0000039	Nvec_116603023|XP_032219840.1	N0	metazoa
OG0000039	Nvec_116604078|XP_048579771.1	N0	metazoa
OG0000039	Nvec_116609194|XP_048586255.1	N0	metazoa
OG0000039	Nvec_116611723|XP_032228118.2	N0	metazoa
OG0000039	Nvec_116615414|XP_048588206.1	N0	metazoa
OG0000039	Nvec_116615415|XP_048585677.1	N0	metazoa
OG0000039	Nvec_116619028|XP_048584429.1	N0	metazoa
OG0000039	Nvec_116619147|XP_048576978.1	N0	metazoa
OG0000039	Nvec_125556766|XP_048581370.1	N0	metazoa
OG0000039	Nvec_125561142|XP_048580448.1	N0	metazoa
OG0000039	Nvec_125561307|XP_048581373.1	N0	metazoa
OG0000039	Nvec_125572293|XP_048588638.1	N0	metazoa
OG0000039	Nvec_125573037|XP_048589292.1	N0	metazoa
OG0000039	Nvec_5497629|XP_048588055.1	N0	metazoa
OG0000039	Nvec_5501490|XP_048581803.1	N0	metazoa
OG0000039	Nvec_5506459|XP_048584290.1	N0	metazoa
OG0000040	Nvec_116601948|XP_048587454.1	N3	cnidaria
OG0000040	Nvec_116604779|XP_048581156.1	N3	cnidaria
OG0000040	Nvec_116607814|XP_048577691.1	N3	cnidaria
OG0000040	Nvec_116608277|XP_048588835.1	N3	cnidaria
OG0000040	Nvec_116611743|XP_048584006.1	N3	cnidaria
OG0000040	Nvec_116621079|XP_048580307.1	N3	cnidaria
OG0000040	Nvec_125557565|XP_048576221.1	N3	cnidaria
OG0000040	Nvec_125558984|XP_048576611.1	N3	cnidaria
OG0000040	Nvec_125558985|XP_048576612.1	N3	cnidaria
OG0000040	Nvec_125558986|XP_048576613.1	N3	cnidaria
OG0000040	Nvec_125559844|XP_048577802.1	N3	cnidaria
OG0000040	Nvec_125561748|XP_048581982.1	N3	cnidaria
OG0000040	Nvec_125561986|XP_048583125.1	N3	cnidaria
OG0000040	Nvec_125562702|XP_048583212.1	N3	cnidaria
OG0000040	Nvec_125563069|XP_048583759.1	N3	cnidaria
OG0000040	Nvec_125567941|XP_048584969.1	N3	cnidaria
OG0000040	Nvec_125568410|XP_048586637.1	N3	cnidaria
OG0000040	Nvec_125572185|XP_048588229.1	N3	cnidaria
OG0000040	Nvec_125573159|XP_048589471.1	N3	cnidaria
OG0000041	Nvec_116612387|XP_032228938.1	N0	metazoa
OG0000041	Nvec_5502704|XP_001623867.3	N0	metazoa
OG0000041	Nvec_5504714|XP_032228936.1	N0	metazoa
OG0000041	Nvec_5504773|XP_001625662.2	N0	metazoa
OG0000041	Nvec_5506645|XP_032230981.2	N0	metazoa
OG0000041	Nvec_5509807|XP_048587894.1	N0	metazoa
OG0000041	Nvec_5509900|XP_048577517.1	N0	metazoa
OG0000041	Nvec_5512596|XP_048581766.1	N0	metazoa
OG0000041	Nvec_5513085|XP_032238525.2	N0	metazoa
OG0000041	Nvec_5514145|XP_001634379.2	N0	metazoa
OG0000041	Nvec_5514586|XP_001634809.2	N0	metazoa
OG0000041	Nvec_5514640|XP_048584863.1	N0	metazoa
OG0000041	Nvec_5514641|XP_001634755.2	N0	metazoa
OG0000041	Nvec_5514719|XP_032240244.2	N0	metazoa
OG0000041	Nvec_5515018|XP_001635217.1	N0	metazoa
OG0000041	Nvec_5517778|XP_001637836.1	N0	metazoa
OG0000041	Nvec_5517886|XP_032218264.2	N0	metazoa
OG0000041	Nvec_5518169|XP_001638190.2	N0	metazoa
OG0000041	Nvec_5518217|XP_032218626.1	N0	metazoa
OG0000041	Nvec_5518769|XP_032219443.2	N0	metazoa
OG0000041	Nvec_5519331|XP_032220068.1	N0	metazoa
OG0000041	Nvec_5519820|XP_048584565.1	N0	metazoa
OG0000041	Nvec_5520923|XP_048585408.1	N0	metazoa
OG0000042	Nvec_116603454|XP_032220546.2	N0	metazoa
OG0000042	Nvec_116609477|XP_032226207.2	N0	metazoa
OG0000042	Nvec_116618929|XP_032239031.2	N0	metazoa
OG0000042	Nvec_116618931|XP_032239033.2	N0	metazoa
OG0000042	Nvec_116619170|XP_048579833.1	N0	metazoa
OG0000042	Nvec_5501884|XP_032226070.1	N0	metazoa
OG0000042	Nvec_5502023|XP_048578989.1	N0	metazoa
OG0000042	Nvec_5504431|XP_048578078.1	N0	metazoa
OG0000042	Nvec_5505625|XP_001626407.3	N0	metazoa
OG0000042	Nvec_5505638|XP_032229861.1	N0	metazoa
OG0000042	Nvec_5507168|XP_048580773.1	N0	metazoa
OG0000042	Nvec_5508829|XP_001629392.2	N0	metazoa
OG0000042	Nvec_5508843|XP_048582616.1	N0	metazoa
OG0000042	Nvec_5508869|XP_048582481.1	N0	metazoa
OG0000042	Nvec_5510519|XP_048584536.1	N0	metazoa
OG0000042	Nvec_5510528|XP_048584535.1	N0	metazoa
OG0000042	Nvec_5511228|XP_048581713.1	N0	metazoa
OG0000042	Nvec_5512537|XP_048589134.1	N0	metazoa
OG0000042	Nvec_5513674|XP_001633917.3	N0	metazoa
OG0000042	Nvec_5515326|XP_001635487.1	N0	metazoa
OG0000042	Nvec_5516060|XP_032241646.2	N0	metazoa
OG0000042	Nvec_5519775|XP_001639727.3	N0	metazoa
OG0000042	Nvec_5519900|XP_048584550.1	N0	metazoa
OG0000042	Nvec_5520573|XP_032221483.2	N0	metazoa
OG0000042	Nvec_5522273|XP_032223330.2	N0	metazoa
OG0000043	Nvec_116601165|XP_048590704.1	N0	metazoa
OG0000043	Nvec_116601202|XP_048590696.1	N0	metazoa
OG0000043	Nvec_116601203|XP_048590694.1	N0	metazoa
OG0000043	Nvec_116601219|XP_048590046.1	N0	metazoa
OG0000043	Nvec_116608621|XP_048590707.1	N0	metazoa
OG0000043	Nvec_125573816|XP_048590555.1	N0	metazoa
OG0000043	Nvec_5499448|XP_048588018.1	N0	metazoa
OG0000043	Nvec_5499909|XP_048587989.1	N0	metazoa
OG0000043	Nvec_5500091|XP_048587993.1	N0	metazoa
OG0000043	Nvec_5501492|XP_048590698.1	N0	metazoa
OG0000043	Nvec_5501494|XP_048590711.1	N0	metazoa
OG0000043	Nvec_5502753|XP_048589962.1	N0	metazoa
OG0000043	Nvec_5504173|XP_001625108.2	N0	metazoa
OG0000043	Nvec_5504889|XP_048588019.1	N0	metazoa
OG0000043	Nvec_5504906|XP_048588003.1	N0	metazoa
OG0000043	Nvec_5513901|XP_048577913.1	N0	metazoa
OG0000043	Nvec_5517527|XP_048590701.1	N0	metazoa
OG0000044	Nvec_125556719|XP_048590511.1	N0	metazoa
OG0000044	Nvec_125560929|XP_048579329.1	N0	metazoa
OG0000044	Nvec_5500862|XP_048579330.1	N0	metazoa
OG0000044	Nvec_5502157|XP_048576339.1	N0	metazoa
OG0000044	Nvec_5503354|XP_048584825.1	N0	metazoa
OG0000044	Nvec_5504220|XP_048587198.1	N0	metazoa
OG0000044	Nvec_5506148|XP_048587521.1	N0	metazoa
OG0000044	Nvec_5509856|XP_048579094.1	N0	metazoa
OG0000044	Nvec_5511454|XP_032236622.1	N0	metazoa
OG0000044	Nvec_5511506|XP_048584888.1	N0	metazoa
OG0000044	Nvec_5511612|XP_048581912.1	N0	metazoa
OG0000044	Nvec_5517323|XP_048588804.1	N0	metazoa
OG0000044	Nvec_5518370|XP_001638374.3	N0	metazoa
OG0000044	Nvec_5518448|XP_048590022.1	N0	metazoa
OG0000044	Nvec_5518620|XP_048590023.1	N0	metazoa
OG0000044	Nvec_5519030|XP_048585093.1	N0	metazoa
OG0000045	Nvec_116613859|XP_032230243.2	N0	metazoa
OG0000045	Nvec_116616930|XP_032235043.2	N0	metazoa
OG0000045	Nvec_116619383|XP_032240017.1	N0	metazoa
OG0000045	Nvec_116621169|XP_048580276.1	N0	metazoa
OG0000045	Nvec_5505180|XP_001626000.1	N0	metazoa
OG0000045	Nvec_5506392|XP_001627122.2	N0	metazoa
OG0000045	Nvec_5507739|XP_001628369.2	N0	metazoa
OG0000045	Nvec_5511201|XP_048584008.1	N0	metazoa
OG0000045	Nvec_5511206|XP_048583985.1	N0	metazoa
OG0000045	Nvec_5514356|XP_032239817.1	N0	metazoa
OG0000045	Nvec_5516945|XP_001636939.3	N0	metazoa
OG0000045	Nvec_5517006|XP_032242838.2	N0	metazoa
OG0000045	Nvec_5517138|XP_001637165.2	N0	metazoa
OG0000045	Nvec_5517194|XP_032243058.2	N0	metazoa
OG0000045	Nvec_5518087|XP_032218498.2	N0	metazoa
OG0000045	Nvec_5518909|XP_001638891.2	N0	metazoa
OG0000045	Nvec_5520088|XP_032220778.2	N0	metazoa
OG0000045	Nvec_5521230|XP_048579904.1	N0	metazoa
OG0000047	Nvec_116617870|XP_032236883.2	N1	parahoxozoa
OG0000047	Nvec_125568361|XP_048586437.1	N1	parahoxozoa
OG0000047	Nvec_125572364|XP_048588770.1	N1	parahoxozoa
OG0000047	Nvec_125572365|XP_048588771.1	N1	parahoxozoa
OG0000047	Nvec_125572467|XP_048588949.1	N1	parahoxozoa
OG0000047	Nvec_5496305|XP_048590436.1	N1	parahoxozoa
OG0000047	Nvec_5499972|XP_001621503.1	N1	parahoxozoa
OG0000047	Nvec_5501711|XP_001622975.3	N1	parahoxozoa
OG0000047	Nvec_5503653|XP_001624662.2	N1	parahoxozoa
OG0000047	Nvec_5507074|XP_001627728.3	N1	parahoxozoa
OG0000047	Nvec_5507077|XP_048588768.1	N1	parahoxozoa
OG0000047	Nvec_5508885|XP_001629447.3	N1	parahoxozoa
OG0000047	Nvec_5509209|XP_048582372.1	N1	parahoxozoa
OG0000047	Nvec_5510793|XP_032235935.2	N1	parahoxozoa
OG0000047	Nvec_5511823|XP_032237040.2	N1	parahoxozoa
OG0000047	Nvec_5511957|XP_001632363.3	N1	parahoxozoa
OG0000047	Nvec_5512705|XP_001632993.2	N1	parahoxozoa
OG0000047	Nvec_5513013|XP_048586291.1	N1	parahoxozoa
OG0000047	Nvec_5513048|XP_001633347.2	N1	parahoxozoa
OG0000047	Nvec_5514589|XP_001634799.3	N1	parahoxozoa
OG0000047	Nvec_5515205|XP_001635335.2	N1	parahoxozoa
OG0000047	Nvec_5515234|XP_001635377.2	N1	parahoxozoa
OG0000047	Nvec_5515989|XP_032241688.2	N1	parahoxozoa
OG0000047	Nvec_5516607|XP_001636598.3	N1	parahoxozoa
OG0000047	Nvec_5518564|XP_001638569.2	N1	parahoxozoa
OG0000047	Nvec_5518674|XP_001638668.3	N1	parahoxozoa
OG0000047	Nvec_5518736|XP_032219238.1	N1	parahoxozoa
OG0000047	Nvec_5519054|XP_001639039.2	N1	parahoxozoa
OG0000047	Nvec_5519147|XP_048590003.1	N1	parahoxozoa
OG0000047	Nvec_5520342|XP_032221306.1	N1	parahoxozoa
OG0000047	Nvec_5520363|XP_001640270.2	N1	parahoxozoa
OG0000047	Nvec_5520910|XP_001640837.3	N1	parahoxozoa
OG0000047	Nvec_5521497|XP_001641277.3	N1	parahoxozoa
OG0000047	Nvec_5521621|XP_001641420.2	N1	parahoxozoa
OG0000048	Nvec_116603934|XP_032221506.2	N1	parahoxozoa
OG0000048	Nvec_116612230|XP_032228759.2	N1	parahoxozoa
OG0000048	Nvec_116614347|XP_032231148.2	N1	parahoxozoa
OG0000048	Nvec_116614349|XP_032231149.1	N1	parahoxozoa
OG0000048	Nvec_125556708|XP_048583852.1	N1	parahoxozoa
OG0000048	Nvec_125573760|XP_048590477.1	N1	parahoxozoa
OG0000048	Nvec_5499852|XP_048577714.1	N1	parahoxozoa
OG0000048	Nvec_5501846|XP_032226048.2	N1	parahoxozoa
OG0000048	Nvec_5502799|XP_048587527.1	N1	parahoxozoa
OG0000048	Nvec_5504527|XP_001625445.2	N1	parahoxozoa
OG0000048	Nvec_5504548|XP_032228740.1	N1	parahoxozoa
OG0000048	Nvec_5504656|XP_001625549.2	N1	parahoxozoa
OG0000048	Nvec_5505857|XP_048587062.1	N1	parahoxozoa
OG0000048	Nvec_5506065|XP_001626793.3	N1	parahoxozoa
OG0000048	Nvec_5506299|XP_001627015.2	N1	parahoxozoa
OG0000048	Nvec_5506449|XP_032230740.2	N1	parahoxozoa
OG0000048	Nvec_5506803|XP_001627478.3	N1	parahoxozoa
OG0000048	Nvec_5507800|XP_032232444.1	N1	parahoxozoa
OG0000048	Nvec_5509879|XP_001630358.3	N1	parahoxozoa
OG0000048	Nvec_5510681|XP_048586708.1	N1	parahoxozoa
OG0000048	Nvec_5510682|XP_032235724.1	N1	parahoxozoa
OG0000048	Nvec_5511618|XP_001632002.2	N1	parahoxozoa
OG0000048	Nvec_5512724|XP_032238112.1	N1	parahoxozoa
OG0000048	Nvec_5512991|XP_001633331.2	N1	parahoxozoa
OG0000048	Nvec_5517579|XP_032217838.2	N1	parahoxozoa
OG0000048	Nvec_5520610|XP_001640325.2	N1	parahoxozoa
OG0000048	Nvec_5521041|XP_001640854.2	N1	parahoxozoa
OG0000049	Nvec_116612038|XP_048589969.1	N0	metazoa
OG0000049	Nvec_125557135|XP_048575424.1	N0	metazoa
OG0000049	Nvec_125559008|XP_048576643.1	N0	metazoa
OG0000049	Nvec_125559078|XP_048576912.1	N0	metazoa
OG0000049	Nvec_125560636|XP_048578517.1	N0	metazoa
OG0000049	Nvec_125561010|XP_048579717.1	N0	metazoa
OG0000049	Nvec_125568245|XP_048585921.1	N0	metazoa
OG0000049	Nvec_125570137|XP_048587207.1	N0	metazoa
OG0000049	Nvec_125570271|XP_048587707.1	N0	metazoa
OG0000049	Nvec_125572249|XP_048588479.1	N0	metazoa
OG0000049	Nvec_5507894|XP_048586034.1	N0	metazoa
OG0000050	Nvec_116607025|XP_048586934.1	N0	metazoa
OG0000050	Nvec_125561824|XP_048582277.1	N0	metazoa
OG0000050	Nvec_5503168|XP_001624269.3	N0	metazoa
OG0000050	Nvec_5503577|XP_048589478.1	N0	metazoa
OG0000050	Nvec_5522046|XP_048582097.1	N0	metazoa
OG0000051	Nvec_125560933|XP_048579336.1	N0	metazoa
OG0000052	Nvec_116604675|XP_032223292.2	N1	parahoxozoa
OG0000052	Nvec_116619834|XP_048587955.1	N1	parahoxozoa
OG0000052	Nvec_125559924|XP_048578167.1	N1	parahoxozoa
OG0000052	Nvec_5496463|XP_048586335.1	N1	parahoxozoa
OG0000052	Nvec_5499672|XP_048578936.1	N1	parahoxozoa
OG0000052	Nvec_5501654|XP_048576250.1	N1	parahoxozoa
OG0000052	Nvec_5504733|XP_032228947.2	N1	parahoxozoa
OG0000052	Nvec_5507471|XP_048584930.1	N1	parahoxozoa
OG0000052	Nvec_5509785|XP_032234662.1	N1	parahoxozoa
OG0000052	Nvec_5515977|XP_032241750.1	N1	parahoxozoa
OG0000052	Nvec_5515982|XP_032241749.2	N1	parahoxozoa
OG0000052	Nvec_5518811|XP_032219504.1	N1	parahoxozoa
OG0000052	Nvec_5518812|XP_032219505.2	N1	parahoxozoa
OG0000052	Nvec_5518813|XP_048578021.1	N1	parahoxozoa
OG0000052	Nvec_5518857|XP_032219395.2	N1	parahoxozoa
OG0000052	Nvec_5520072|XP_032220973.1	N1	parahoxozoa
OG0000054	Nvec_116602168|XP_032219236.2	N0	metazoa
OG0000054	Nvec_116603515|XP_032220725.1	N0	metazoa
OG0000054	Nvec_116612537|XP_048586204.1	N0	metazoa
OG0000054	Nvec_116615050|XP_048588785.1	N0	metazoa
OG0000054	Nvec_116615561|XP_032233157.2	N0	metazoa
OG0000054	Nvec_116619647|XP_032240518.2	N0	metazoa
OG0000054	Nvec_116619671|XP_048585112.1	N0	metazoa
OG0000054	Nvec_125570157|XP_048587266.1	N0	metazoa
OG0000054	Nvec_5503333|XP_032227568.1	N0	metazoa
OG0000054	Nvec_5508201|XP_001628835.2	N0	metazoa
OG0000054	Nvec_5508225|XP_001628841.3	N0	metazoa
OG0000054	Nvec_5513620|XP_001633893.3	N0	metazoa
OG0000054	Nvec_5518654|XP_032219341.1	N0	metazoa
OG0000054	Nvec_5518968|XP_048586063.1	N0	metazoa
OG0000054	Nvec_5519045|XP_001639027.3	N0	metazoa
OG0000054	Nvec_5520697|XP_032221845.2	N0	metazoa
OG0000054	Nvec_5521366|XP_032222679.2	N0	metazoa
OG0000054	Nvec_5521692|XP_048577246.1	N0	metazoa
OG0000055	Nvec_116612823|XP_048586236.1	N0	metazoa
OG0000055	Nvec_125568422|XP_048586684.1	N0	metazoa
OG0000055	Nvec_125570293|XP_048587788.1	N0	metazoa
OG0000056	Nvec_116604540|XP_032222954.1	N1	parahoxozoa
OG0000056	Nvec_116604811|XP_032223604.1	N1	parahoxozoa
OG0000056	Nvec_116612488|XP_048585536.1	N1	parahoxozoa
OG0000056	Nvec_125556686|XP_001639837.3	N1	parahoxozoa
OG0000056	Nvec_5501319|XP_032225540.1	N1	parahoxozoa
OG0000056	Nvec_5502880|XP_032227084.1	N1	parahoxozoa
OG0000056	Nvec_5503628|XP_001624634.3	N1	parahoxozoa
OG0000056	Nvec_5503959|XP_001624899.3	N1	parahoxozoa
OG0000056	Nvec_5504047|XP_048586096.1	N1	parahoxozoa
OG0000056	Nvec_5506580|XP_048582395.1	N1	parahoxozoa
OG0000056	Nvec_5506593|XP_048582394.1	N1	parahoxozoa
OG0000056	Nvec_5506649|XP_001627338.3	N1	parahoxozoa
OG0000056	Nvec_5507061|XP_032231463.2	N1	parahoxozoa
OG0000056	Nvec_5507062|XP_032231461.2	N1	parahoxozoa
OG0000056	Nvec_5509355|XP_032234187.2	N1	parahoxozoa
OG0000056	Nvec_5510342|XP_032235341.1	N1	parahoxozoa
OG0000056	Nvec_5510421|XP_001630899.2	N1	parahoxozoa
OG0000056	Nvec_5511627|XP_032236945.1	N1	parahoxozoa
OG0000056	Nvec_5511892|XP_001632269.3	N1	parahoxozoa
OG0000056	Nvec_5512774|XP_032238103.1	N1	parahoxozoa
OG0000056	Nvec_5513102|XP_032238505.2	N1	parahoxozoa
OG0000056	Nvec_5513938|XP_001634177.3	N1	parahoxozoa
OG0000056	Nvec_5514305|XP_048579984.1	N1	parahoxozoa
OG0000056	Nvec_5514975|XP_032240586.2	N1	parahoxozoa
OG0000056	Nvec_5514987|XP_048585531.1	N1	parahoxozoa
OG0000056	Nvec_5517247|XP_032243182.2	N1	parahoxozoa
OG0000056	Nvec_5518256|XP_048586814.1	N1	parahoxozoa
OG0000056	Nvec_5518799|XP_048577947.1	N1	parahoxozoa
OG0000056	Nvec_5518838|XP_001638772.3	N1	parahoxozoa
OG0000056	Nvec_5518983|XP_048585690.1	N1	parahoxozoa
OG0000056	Nvec_5520699|XP_001640513.3	N1	parahoxozoa
OG0000056	Nvec_5520848|XP_048585795.1	N1	parahoxozoa
OG0000056	Nvec_5520868|XP_001640583.2	N1	parahoxozoa
OG0000056	Nvec_5520869|XP_032221638.2	N1	parahoxozoa
OG0000056	Nvec_5521676|XP_032222802.2	N1	parahoxozoa
OG0000057	Nvec_116604742|XP_032223447.1	N0	metazoa
OG0000057	Nvec_116619801|XP_032240872.2	N0	metazoa
OG0000057	Nvec_116621132|XP_032242991.1	N0	metazoa
OG0000057	Nvec_5500957|XP_001622331.2	N0	metazoa
OG0000057	Nvec_5508134|XP_032232778.1	N0	metazoa
OG0000057	Nvec_5512058|XP_032237407.1	N0	metazoa
OG0000057	Nvec_5512165|XP_001632542.3	N0	metazoa
OG0000057	Nvec_5512647|XP_032237869.2	N0	metazoa
OG0000057	Nvec_5512648|XP_032237870.2	N0	metazoa
OG0000057	Nvec_5514645|XP_001634758.2	N0	metazoa
OG0000057	Nvec_5514697|XP_001634861.3	N0	metazoa
OG0000057	Nvec_5514706|XP_032240184.1	N0	metazoa
OG0000057	Nvec_5515278|XP_001635467.3	N0	metazoa
OG0000057	Nvec_5515357|XP_001635453.2	N0	metazoa
OG0000057	Nvec_5518931|XP_001638910.3	N0	metazoa
OG0000058	Nvec_116603116|XP_048587783.1	N0	metazoa
OG0000058	Nvec_116603119|XP_048587803.1	N0	metazoa
OG0000058	Nvec_116603132|XP_032220050.1	N0	metazoa
OG0000058	Nvec_116614020|XP_048587810.1	N0	metazoa
OG0000058	Nvec_116614596|XP_032231656.2	N0	metazoa
OG0000058	Nvec_125570292|XP_048587786.1	N0	metazoa
OG0000058	Nvec_125570302|XP_048587804.1	N0	metazoa
OG0000058	Nvec_125570304|XP_048587806.1	N0	metazoa
OG0000058	Nvec_125570306|XP_048587809.1	N0	metazoa
OG0000058	Nvec_5501505|XP_048585316.1	N0	metazoa
OG0000058	Nvec_5504628|XP_001625518.2	N0	metazoa
OG0000058	Nvec_5508774|XP_048579324.1	N0	metazoa
OG0000058	Nvec_5510111|XP_048575702.1	N0	metazoa
OG0000058	Nvec_5511589|XP_048582776.1	N0	metazoa
OG0000058	Nvec_5519342|XP_048587785.1	N0	metazoa
OG0000058	Nvec_5519377|XP_048587802.1	N0	metazoa
OG0000058	Nvec_5520270|XP_032221015.1	N0	metazoa
OG0000058	Nvec_5522165|XP_048580550.1	N0	metazoa
OG0000060	Nvec_125556718|XP_032235531.2	N0	metazoa
OG0000060	Nvec_125556803|XP_048587691.1	N0	metazoa
OG0000060	Nvec_125570322|XP_048587834.1	N0	metazoa
OG0000060	Nvec_125570324|XP_048587838.1	N0	metazoa
OG0000060	Nvec_125570325|XP_048587839.1	N0	metazoa
OG0000060	Nvec_5502680|XP_032226878.2	N0	metazoa
OG0000060	Nvec_5503234|XP_032227472.2	N0	metazoa
OG0000060	Nvec_5503235|XP_001624333.3	N0	metazoa
OG0000060	Nvec_5506779|XP_001627490.1	N0	metazoa
OG0000060	Nvec_5506781|XP_001627472.1	N0	metazoa
OG0000060	Nvec_5509068|XP_001629611.3	N0	metazoa
OG0000060	Nvec_5509103|XP_048578765.1	N0	metazoa
OG0000060	Nvec_5510471|XP_048587837.1	N0	metazoa
OG0000060	Nvec_5510601|XP_032235653.2	N0	metazoa
OG0000060	Nvec_5510619|XP_001631050.2	N0	metazoa
OG0000060	Nvec_5514694|XP_001634906.3	N0	metazoa
OG0000060	Nvec_5515754|XP_032241482.1	N0	metazoa
OG0000060	Nvec_5518336|XP_001638301.3	N0	metazoa
OG0000060	Nvec_5519072|XP_032219782.1	N0	metazoa
OG0000060	Nvec_5519233|XP_032219993.2	N0	metazoa
OG0000060	Nvec_5519394|XP_001639304.3	N0	metazoa
OG0000060	Nvec_5519395|XP_032220036.1	N0	metazoa
OG0000061	Nvec_5500003|XP_032224386.2	N0	metazoa
OG0000061	Nvec_5501085|XP_032225331.2	N0	metazoa
OG0000061	Nvec_5502198|XP_048584352.1	N0	metazoa
OG0000061	Nvec_5504645|XP_048590013.1	N0	metazoa
OG0000061	Nvec_5505028|XP_048589943.1	N0	metazoa
OG0000061	Nvec_5505858|XP_032230097.2	N0	metazoa
OG0000061	Nvec_5506328|XP_032230594.2	N0	metazoa
OG0000061	Nvec_5509298|XP_001629818.2	N0	metazoa
OG0000061	Nvec_5509637|XP_001630128.2	N0	metazoa
OG0000061	Nvec_5510024|XP_001630504.2	N0	metazoa
OG0000061	Nvec_5513415|XP_032238797.1	N0	metazoa
OG0000061	Nvec_5514214|XP_001634445.1	N0	metazoa
OG0000061	Nvec_5517426|XP_032243326.2	N0	metazoa
OG0000061	Nvec_5518725|XP_001638605.2	N0	metazoa
OG0000061	Nvec_5518989|XP_001638917.1	N0	metazoa
OG0000061	Nvec_5519334|XP_001639233.2	N0	metazoa
OG0000061	Nvec_5521371|XP_032222517.2	N0	metazoa
OG0000061	Nvec_5521761|XP_048577186.1	N0	metazoa
OG0000061	Nvec_5521925|XP_032223252.2	N0	metazoa
OG0000061	Nvec_5522018|XP_032223095.2	N0	metazoa
OG0000062	Nvec_116601954|XP_048578055.1	N0	metazoa
OG0000062	Nvec_116601989|XP_048581429.1	N0	metazoa
OG0000062	Nvec_116603331|XP_032220294.2	N0	metazoa
OG0000062	Nvec_116605165|XP_048583370.1	N0	metazoa
OG0000062	Nvec_116614414|XP_048575395.1	N0	metazoa
OG0000062	Nvec_116617035|XP_048577473.1	N0	metazoa
OG0000062	Nvec_116618890|XP_032238952.1	N0	metazoa
OG0000062	Nvec_116619192|XP_048583716.1	N0	metazoa
OG0000062	Nvec_125560753|XP_048579041.1	N0	metazoa
OG0000062	Nvec_125573916|XP_048590712.1	N0	metazoa
OG0000062	Nvec_5509511|XP_001630047.3	N0	metazoa
OG0000062	Nvec_5509521|XP_001630048.2	N0	metazoa
OG0000064	Nvec_116613969|XP_032230385.2	N0	metazoa
OG0000064	Nvec_116618441|XP_048578939.1	N0	metazoa
OG0000064	Nvec_116618571|XP_032238340.2	N0	metazoa
OG0000064	Nvec_116619015|XP_048577143.1	N0	metazoa
OG0000064	Nvec_125558953|XP_048576479.1	N0	metazoa
OG0000064	Nvec_125567970|XP_048585084.1	N0	metazoa
OG0000064	Nvec_125568320|XP_048586265.1	N0	metazoa
OG0000064	Nvec_5501590|XP_001622870.2	N0	metazoa
OG0000064	Nvec_5502444|XP_048586577.1	N0	metazoa
OG0000064	Nvec_5504979|XP_048578796.1	N0	metazoa
OG0000064	Nvec_5506080|XP_048578943.1	N0	metazoa
OG0000064	Nvec_5507039|XP_032231392.1	N0	metazoa
OG0000064	Nvec_5507249|XP_032231653.2	N0	metazoa
OG0000064	Nvec_5510620|XP_048589432.1	N0	metazoa
OG0000064	Nvec_5513749|XP_048582760.1	N0	metazoa
OG0000064	Nvec_5513811|XP_001634008.3	N0	metazoa
OG0000064	Nvec_5515651|XP_048578960.1	N0	metazoa
OG0000064	Nvec_5516760|XP_001636850.3	N0	metazoa
OG0000064	Nvec_5517429|XP_032217754.1	N0	metazoa
OG0000064	Nvec_5517649|XP_001637657.2	N0	metazoa
OG0000064	Nvec_5518573|XP_032219189.2	N0	metazoa
OG0000064	Nvec_5521024|XP_048584712.1	N0	metazoa
OG0000064	Nvec_5521146|XP_032222391.1	N0	metazoa
OG0000064	Nvec_5521460|XP_048585078.1	N0	metazoa
OG0000064	Nvec_5521623|XP_032222866.1	N0	metazoa
OG0000064	Nvec_5521790|XP_001641568.1	N0	metazoa
OG0000065	Nvec_116602126|XP_032219171.1	N0	metazoa
OG0000065	Nvec_116603311|XP_032220244.2	N0	metazoa
OG0000065	Nvec_116618156|XP_048589438.1	N0	metazoa
OG0000065	Nvec_116620823|XP_048585321.1	N0	metazoa
OG0000065	Nvec_125560742|XP_048579032.1	N0	metazoa
OG0000066	Nvec_116602254|XP_032219473.1	N2	eumetazoa
OG0000066	Nvec_116611466|XP_048578036.1	N2	eumetazoa
OG0000066	Nvec_116614066|XP_032230545.1	N2	eumetazoa
OG0000066	Nvec_116616115|XP_032233885.1	N2	eumetazoa
OG0000066	Nvec_116617528|XP_048583040.1	N2	eumetazoa
OG0000066	Nvec_116618508|XP_048577567.1	N2	eumetazoa
OG0000066	Nvec_116618880|XP_032238913.1	N2	eumetazoa
OG0000066	Nvec_116619476|XP_048590582.1	N2	eumetazoa
OG0000066	Nvec_116619731|XP_032240693.2	N2	eumetazoa
OG0000066	Nvec_125573711|XP_048590377.1	N2	eumetazoa
OG0000066	Nvec_5502427|XP_032226583.2	N2	eumetazoa
OG0000066	Nvec_5505103|XP_048578085.1	N2	eumetazoa
OG0000066	Nvec_5505372|XP_048587734.1	N2	eumetazoa
OG0000066	Nvec_5506295|XP_001627007.1	N2	eumetazoa
OG0000066	Nvec_5506296|XP_048576991.1	N2	eumetazoa
OG0000066	Nvec_5510453|XP_032235490.2	N2	eumetazoa
OG0000066	Nvec_5510904|XP_032236056.2	N2	eumetazoa
OG0000066	Nvec_5510908|XP_032236052.1	N2	eumetazoa
OG0000066	Nvec_5511390|XP_048578600.1	N2	eumetazoa
OG0000066	Nvec_5511758|XP_048575401.1	N2	eumetazoa
OG0000066	Nvec_5511759|XP_032237022.1	N2	eumetazoa
OG0000066	Nvec_5512411|XP_048588866.1	N2	eumetazoa
OG0000066	Nvec_5512712|XP_001633032.3	N2	eumetazoa
OG0000066	Nvec_5512713|XP_001633033.3	N2	eumetazoa
OG0000066	Nvec_5512855|XP_048577623.1	N2	eumetazoa
OG0000066	Nvec_5513575|XP_032239008.1	N2	eumetazoa
OG0000066	Nvec_5514576|XP_032240147.2	N2	eumetazoa
OG0000066	Nvec_5514578|XP_048584945.1	N2	eumetazoa
OG0000066	Nvec_5515341|XP_032240932.2	N2	eumetazoa
OG0000066	Nvec_5515409|XP_001635525.3	N2	eumetazoa
OG0000066	Nvec_5515558|XP_032241068.2	N2	eumetazoa
OG0000066	Nvec_5515796|XP_032241422.2	N2	eumetazoa
OG0000066	Nvec_5518125|XP_001638143.1	N2	eumetazoa
OG0000066	Nvec_5518648|XP_032219237.1	N2	eumetazoa
OG0000066	Nvec_5519765|XP_032220681.2	N2	eumetazoa
OG0000066	Nvec_5520909|XP_032222073.1	N2	eumetazoa
OG0000067	Nvec_116614936|XP_048588222.1	N2	eumetazoa
OG0000067	Nvec_5500758|XP_048579375.1	N2	eumetazoa
OG0000067	Nvec_5503195|XP_048578886.1	N2	eumetazoa
OG0000067	Nvec_5503197|XP_032227384.2	N2	eumetazoa
OG0000067	Nvec_5505184|XP_048587017.1	N2	eumetazoa
OG0000067	Nvec_5506003|XP_032230253.2	N2	eumetazoa
OG0000067	Nvec_5506063|XP_048589310.1	N2	eumetazoa
OG0000067	Nvec_5506821|XP_032231181.1	N2	eumetazoa
OG0000067	Nvec_5507779|XP_001628403.3	N2	eumetazoa
OG0000067	Nvec_5508933|XP_048577222.1	N2	eumetazoa
OG0000067	Nvec_5509078|XP_048578294.1	N2	eumetazoa
OG0000067	Nvec_5510153|XP_048578242.1	N2	eumetazoa
OG0000067	Nvec_5510742|XP_032235839.1	N2	eumetazoa
OG0000067	Nvec_5510790|XP_032235881.2	N2	eumetazoa
OG0000067	Nvec_5510796|XP_048578922.1	N2	eumetazoa
OG0000067	Nvec_5511687|XP_048588560.1	N2	eumetazoa
OG0000067	Nvec_5512189|XP_032237458.1	N2	eumetazoa
OG0000067	Nvec_5512297|XP_048584383.1	N2	eumetazoa
OG0000067	Nvec_5512452|XP_048578839.1	N2	eumetazoa
OG0000067	Nvec_5512590|XP_048581421.1	N2	eumetazoa
OG0000067	Nvec_5512620|XP_048580452.1	N2	eumetazoa
OG0000067	Nvec_5513310|XP_032238691.2	N2	eumetazoa
OG0000067	Nvec_5513962|XP_001634164.3	N2	eumetazoa
OG0000067	Nvec_5515003|XP_048585284.1	N2	eumetazoa
OG0000067	Nvec_5515005|XP_048585336.1	N2	eumetazoa
OG0000067	Nvec_5515006|XP_032240544.1	N2	eumetazoa
OG0000067	Nvec_5515009|XP_048585061.1	N2	eumetazoa
OG0000067	Nvec_5515063|XP_032240539.1	N2	eumetazoa
OG0000067	Nvec_5517176|XP_048577997.1	N2	eumetazoa
OG0000067	Nvec_5517298|XP_032243194.2	N2	eumetazoa
OG0000067	Nvec_5517299|XP_048588650.1	N2	eumetazoa
OG0000067	Nvec_5517794|XP_001637740.2	N2	eumetazoa
OG0000067	Nvec_5519984|XP_001639846.2	N2	eumetazoa
OG0000067	Nvec_5522221|XP_032223522.2	N2	eumetazoa
OG0000069	Nvec_116601217|XP_048590532.1	N0	metazoa
OG0000069	Nvec_116603512|XP_048584519.1	N0	metazoa
OG0000069	Nvec_116604102|XP_048584711.1	N0	metazoa
OG0000069	Nvec_116617948|XP_032237067.2	N0	metazoa
OG0000069	Nvec_125568253|XP_048585989.1	N0	metazoa
OG0000070	Nvec_116615039|XP_048588131.1	N0	metazoa
OG0000070	Nvec_116616947|XP_048585433.1	N0	metazoa
OG0000070	Nvec_116618547|XP_048578464.1	N0	metazoa
OG0000070	Nvec_125559050|XP_048576840.1	N0	metazoa
OG0000070	Nvec_125570225|XP_048587523.1	N0	metazoa
OG0000070	Nvec_5498920|XP_048580596.1	N0	metazoa
OG0000070	Nvec_5502574|XP_032226749.1	N0	metazoa
OG0000070	Nvec_5504496|XP_032228694.2	N0	metazoa
OG0000070	Nvec_5506633|XP_032230961.2	N0	metazoa
OG0000070	Nvec_5507133|XP_048586159.1	N0	metazoa
OG0000070	Nvec_5507916|XP_048588132.1	N0	metazoa
OG0000070	Nvec_5508477|XP_032233126.2	N0	metazoa
OG0000070	Nvec_5508974|XP_032233715.2	N0	metazoa
OG0000070	Nvec_5508975|XP_048584201.1	N0	metazoa
OG0000070	Nvec_5509367|XP_032234170.1	N0	metazoa
OG0000070	Nvec_5509928|XP_048588673.1	N0	metazoa
OG0000070	Nvec_5509941|XP_032234900.2	N0	metazoa
OG0000070	Nvec_5512513|XP_032237841.2	N0	metazoa
OG0000070	Nvec_5512956|XP_032238263.1	N0	metazoa
OG0000070	Nvec_5512980|XP_048586321.1	N0	metazoa
OG0000070	Nvec_5515378|XP_048588491.1	N0	metazoa
OG0000070	Nvec_5516625|XP_048582728.1	N0	metazoa
OG0000070	Nvec_5517459|XP_001637478.3	N0	metazoa
OG0000070	Nvec_5518871|XP_048586331.1	N0	metazoa
OG0000070	Nvec_5520814|XP_001640640.3	N0	metazoa
OG0000070	Nvec_5520984|XP_032222104.2	N0	metazoa
OG0000073	Nvec_125568028|XP_048585266.1	N0	metazoa
OG0000073	Nvec_5499447|XP_048588066.1	N0	metazoa
OG0000073	Nvec_5518084|XP_048577706.1	N0	metazoa
OG0000074	Nvec_5519380|XP_001639242.1	N0	metazoa
OG0000075	Nvec_125560947|XP_048579357.1	N0	metazoa
OG0000075	Nvec_125568053|XP_048585335.1	N0	metazoa
OG0000075	Nvec_125570198|XP_048587465.1	N0	metazoa
OG0000075	Nvec_5507839|XP_001628453.3	N0	metazoa
OG0000075	Nvec_5514948|XP_048586409.1	N0	metazoa
OG0000076	Nvec_116606605|XP_048578111.1	N0	metazoa
OG0000076	Nvec_116607488|XP_048578089.1	N0	metazoa
OG0000076	Nvec_116608817|XP_048578126.1	N0	metazoa
OG0000076	Nvec_116610685|XP_048578128.1	N0	metazoa
OG0000076	Nvec_116619038|XP_048577314.1	N0	metazoa
OG0000076	Nvec_125557117|XP_048575382.1	N0	metazoa
OG0000076	Nvec_125559860|XP_048577882.1	N0	metazoa
OG0000076	Nvec_125559899|XP_048578047.1	N0	metazoa
OG0000076	Nvec_125559907|XP_048578098.1	N0	metazoa
OG0000076	Nvec_125559909|XP_048578129.1	N0	metazoa
OG0000076	Nvec_125559913|XP_048578134.1	N0	metazoa
OG0000076	Nvec_125570298|XP_048587794.1	N0	metazoa
OG0000076	Nvec_5499800|XP_048577881.1	N0	metazoa
OG0000076	Nvec_5499801|XP_048587722.1	N0	metazoa
OG0000076	Nvec_5501533|XP_048578044.1	N0	metazoa
OG0000076	Nvec_5501535|XP_048578110.1	N0	metazoa
OG0000076	Nvec_5501536|XP_048578124.1	N0	metazoa
OG0000076	Nvec_5503113|XP_048578127.1	N0	metazoa
OG0000076	Nvec_5503121|XP_048577380.1	N0	metazoa
OG0000076	Nvec_5503124|XP_048578112.1	N0	metazoa
OG0000076	Nvec_5506106|XP_048575710.1	N0	metazoa
OG0000076	Nvec_5509171|XP_032233974.1	N0	metazoa
OG0000076	Nvec_5510302|XP_048578115.1	N0	metazoa
OG0000076	Nvec_5510306|XP_001630778.3	N0	metazoa
OG0000076	Nvec_5511033|XP_001631485.3	N0	metazoa
OG0000076	Nvec_5511243|XP_001631651.2	N0	metazoa
OG0000076	Nvec_5518853|XP_032219489.2	N0	metazoa
OG0000076	Nvec_5520133|XP_001639974.3	N0	metazoa
OG0000078	Nvec_116602624|XP_048578485.1	N3	cnidaria
OG0000078	Nvec_116605418|XP_048578404.1	N3	cnidaria
OG0000078	Nvec_116605419|XP_048578487.1	N3	cnidaria
OG0000078	Nvec_116610740|XP_048578484.1	N3	cnidaria
OG0000078	Nvec_116610741|XP_048578486.1	N3	cnidaria
OG0000078	Nvec_116615290|XP_032232703.1	N3	cnidaria
OG0000078	Nvec_116618769|XP_048584679.1	N3	cnidaria
OG0000078	Nvec_116619360|XP_032239972.2	N3	cnidaria
OG0000078	Nvec_116619457|XP_032240166.1	N3	cnidaria
OG0000078	Nvec_116619459|XP_032240167.1	N3	cnidaria
OG0000078	Nvec_116619460|XP_032240168.1	N3	cnidaria
OG0000078	Nvec_116619641|XP_048585445.1	N3	cnidaria
OG0000078	Nvec_116621207|XP_032243163.2	N3	cnidaria
OG0000078	Nvec_5501721|XP_001622991.1	N3	cnidaria
OG0000078	Nvec_5504753|XP_001625637.2	N3	cnidaria
OG0000078	Nvec_5507246|XP_001627889.2	N3	cnidaria
OG0000078	Nvec_5513110|XP_001633396.2	N3	cnidaria
OG0000079	Nvec_5502519|XP_048586630.1	N0	metazoa
OG0000079	Nvec_5504786|XP_001625680.1	N0	metazoa
OG0000079	Nvec_5510075|XP_048580418.1	N0	metazoa
OG0000079	Nvec_5510755|XP_048586218.1	N0	metazoa
OG0000079	Nvec_5514986|XP_032240595.1	N0	metazoa
OG0000079	Nvec_5516905|XP_001636954.2	N0	metazoa
OG0000079	Nvec_5518077|XP_001637998.2	N0	metazoa
OG0000079	Nvec_5518649|XP_032219264.1	N0	metazoa
OG0000079	Nvec_5518675|XP_032219228.1	N0	metazoa
OG0000079	Nvec_5518724|XP_048581781.1	N0	metazoa
OG0000079	Nvec_5520764|XP_048586172.1	N0	metazoa
OG0000079	Nvec_5520922|XP_048585332.1	N0	metazoa
OG0000079	Nvec_5522177|XP_032223351.2	N0	metazoa
OG0000080	Nvec_116612238|XP_048580320.1	N0	metazoa
OG0000080	Nvec_5501120|XP_048590538.1	N0	metazoa
OG0000080	Nvec_5501121|XP_048590534.1	N0	metazoa
OG0000080	Nvec_5506165|XP_048580486.1	N0	metazoa
OG0000080	Nvec_5506831|XP_001627512.3	N0	metazoa
OG0000080	Nvec_5511118|XP_032236268.2	N0	metazoa
OG0000080	Nvec_5512184|XP_048589348.1	N0	metazoa
OG0000080	Nvec_5512766|XP_048581438.1	N0	metazoa
OG0000080	Nvec_5512789|XP_048581447.1	N0	metazoa
OG0000080	Nvec_5513582|XP_048589447.1	N0	metazoa
OG0000080	Nvec_5518243|XP_032218777.2	N0	metazoa
OG0000081	Nvec_116613843|XP_048590492.1	N1	parahoxozoa
OG0000081	Nvec_116614904|XP_032232355.2	N1	parahoxozoa
OG0000081	Nvec_116614912|XP_032232381.2	N1	parahoxozoa
OG0000081	Nvec_116614913|XP_032232383.2	N1	parahoxozoa
OG0000081	Nvec_125559343|XP_048577229.1	N1	parahoxozoa
OG0000081	Nvec_125561029|XP_048579788.1	N1	parahoxozoa
OG0000081	Nvec_5500783|XP_048585748.1	N1	parahoxozoa
OG0000081	Nvec_5502715|XP_001623878.3	N1	parahoxozoa
OG0000081	Nvec_5504664|XP_001625572.3	N1	parahoxozoa
OG0000081	Nvec_5507773|XP_048580728.1	N1	parahoxozoa
OG0000081	Nvec_5507995|XP_048586416.1	N1	parahoxozoa
OG0000081	Nvec_5511845|XP_048585747.1	N1	parahoxozoa
OG0000081	Nvec_5521669|XP_048577235.1	N1	parahoxozoa
OG0000081	Nvec_5521670|XP_048577245.1	N1	parahoxozoa
OG0000082	Nvec_125556782|XP_048584334.1	N2	eumetazoa
OG0000082	Nvec_125565163|XP_048584333.1	N2	eumetazoa
OG0000082	Nvec_5497246|XP_048588589.1	N2	eumetazoa
OG0000082	Nvec_5500606|XP_048586427.1	N2	eumetazoa
OG0000082	Nvec_5506166|XP_032230428.1	N2	eumetazoa
OG0000082	Nvec_5509262|XP_032234028.1	N2	eumetazoa
OG0000082	Nvec_5510262|XP_032235282.1	N2	eumetazoa
OG0000082	Nvec_5510263|XP_032235234.2	N2	eumetazoa
OG0000082	Nvec_5512892|XP_032238318.1	N2	eumetazoa
OG0000082	Nvec_5515041|XP_001635184.2	N2	eumetazoa
OG0000082	Nvec_5515588|XP_001635715.2	N2	eumetazoa
OG0000082	Nvec_5516869|XP_001636910.3	N2	eumetazoa
OG0000082	Nvec_5518796|XP_048577985.1	N2	eumetazoa
OG0000082	Nvec_5520492|XP_032221411.2	N2	eumetazoa
OG0000082	Nvec_5520493|XP_048584331.1	N2	eumetazoa
OG0000082	Nvec_5520595|XP_048584329.1	N2	eumetazoa
OG0000082	Nvec_5520746|XP_032221823.2	N2	eumetazoa
OG0000082	Nvec_5520851|XP_032221774.2	N2	eumetazoa
OG0000082	Nvec_5521015|XP_032221960.2	N2	eumetazoa
OG0000082	Nvec_5522155|XP_032223461.1	N2	eumetazoa
OG0000083	Nvec_116617328|XP_048589435.1	N1	parahoxozoa
OG0000083	Nvec_125559879|XP_048577994.1	N1	parahoxozoa
OG0000083	Nvec_125560740|XP_048579030.1	N1	parahoxozoa
OG0000083	Nvec_125560931|XP_048579332.1	N1	parahoxozoa
OG0000083	Nvec_125561236|XP_048581036.1	N1	parahoxozoa
OG0000083	Nvec_125561897|XP_048582652.1	N1	parahoxozoa
OG0000083	Nvec_125561953|XP_048583013.1	N1	parahoxozoa
OG0000083	Nvec_125573188|XP_048589516.1	N1	parahoxozoa
OG0000084	Nvec_5504107|XP_032228264.1	N1	parahoxozoa
OG0000084	Nvec_5504204|XP_032228366.2	N1	parahoxozoa
OG0000084	Nvec_5506656|XP_001627345.2	N1	parahoxozoa
OG0000084	Nvec_5506866|XP_032231228.2	N1	parahoxozoa
OG0000084	Nvec_5508057|XP_048576498.1	N1	parahoxozoa
OG0000084	Nvec_5508066|XP_001628672.2	N1	parahoxozoa
OG0000084	Nvec_5508067|XP_048576503.1	N1	parahoxozoa
OG0000084	Nvec_5512754|XP_032238106.2	N1	parahoxozoa
OG0000084	Nvec_5514342|XP_032239844.1	N1	parahoxozoa
OG0000084	Nvec_5515477|XP_001635602.2	N1	parahoxozoa
OG0000084	Nvec_5515529|XP_001635698.2	N1	parahoxozoa
OG0000084	Nvec_5519510|XP_001639414.2	N1	parahoxozoa
OG0000084	Nvec_5519517|XP_032220254.1	N1	parahoxozoa
OG0000084	Nvec_5521027|XP_032222123.2	N1	parahoxozoa
OG0000084	Nvec_5521755|XP_032222819.2	N1	parahoxozoa
OG0000086	Nvec_5506647|XP_001627337.3	N0	metazoa
OG0000086	Nvec_5510506|XP_032235503.2	N0	metazoa
OG0000086	Nvec_5521642|XP_032222863.1	N0	metazoa
OG0000087	Nvec_116601143|XP_048585460.1	N2	eumetazoa
OG0000087	Nvec_116602115|XP_032219152.2	N2	eumetazoa
OG0000087	Nvec_116603120|XP_048587808.1	N2	eumetazoa
OG0000087	Nvec_116608929|XP_048587026.1	N2	eumetazoa
OG0000087	Nvec_116609811|XP_048590449.1	N2	eumetazoa
OG0000087	Nvec_116609815|XP_048590450.1	N2	eumetazoa
OG0000087	Nvec_116610313|XP_048587362.1	N2	eumetazoa
OG0000087	Nvec_116610315|XP_048587363.1	N2	eumetazoa
OG0000087	Nvec_116612546|XP_048585729.1	N2	eumetazoa
OG0000087	Nvec_116612651|XP_032229263.1	N2	eumetazoa
OG0000087	Nvec_116613534|XP_032229979.2	N2	eumetazoa
OG0000087	Nvec_116614334|XP_048588830.1	N2	eumetazoa
OG0000087	Nvec_116616634|XP_032234518.1	N2	eumetazoa
OG0000087	Nvec_125556704|XP_048590442.1	N2	eumetazoa
OG0000087	Nvec_125556814|XP_048589510.1	N2	eumetazoa
OG0000087	Nvec_125557534|XP_048576157.1	N2	eumetazoa
OG0000087	Nvec_125563153|XP_048584007.1	N2	eumetazoa
OG0000087	Nvec_125568021|XP_048585244.1	N2	eumetazoa
OG0000087	Nvec_5498201|XP_048585803.1	N2	eumetazoa
OG0000087	Nvec_5499475|XP_048585728.1	N2	eumetazoa
OG0000087	Nvec_5500539|XP_048590613.1	N2	eumetazoa
OG0000087	Nvec_5500825|XP_048585269.1	N2	eumetazoa
OG0000087	Nvec_5500895|XP_032225168.2	N2	eumetazoa
OG0000087	Nvec_5500896|XP_048590490.1	N2	eumetazoa
OG0000087	Nvec_5500912|XP_048578373.1	N2	eumetazoa
OG0000087	Nvec_5501714|XP_048585243.1	N2	eumetazoa
OG0000087	Nvec_5502330|XP_048590578.1	N2	eumetazoa
OG0000087	Nvec_5503176|XP_001624268.3	N2	eumetazoa
OG0000087	Nvec_5504665|XP_032228900.1	N2	eumetazoa
OG0000087	Nvec_5504958|XP_001625827.3	N2	eumetazoa
OG0000087	Nvec_5504965|XP_032229230.2	N2	eumetazoa
OG0000087	Nvec_5504971|XP_032229232.2	N2	eumetazoa
OG0000087	Nvec_5505353|XP_048587360.1	N2	eumetazoa
OG0000087	Nvec_5505776|XP_032230005.1	N2	eumetazoa
OG0000087	Nvec_5506493|XP_001627199.2	N2	eumetazoa
OG0000087	Nvec_5508828|XP_032233530.1	N2	eumetazoa
OG0000087	Nvec_5509283|XP_032234139.2	N2	eumetazoa
OG0000087	Nvec_5509631|XP_048575889.1	N2	eumetazoa
OG0000087	Nvec_5510199|XP_032235154.2	N2	eumetazoa
OG0000087	Nvec_5510467|XP_001630952.2	N2	eumetazoa
OG0000087	Nvec_5512369|XP_032237714.2	N2	eumetazoa
OG0000087	Nvec_5512504|XP_001632872.3	N2	eumetazoa
OG0000087	Nvec_5513606|XP_032238979.2	N2	eumetazoa
OG0000087	Nvec_5514018|XP_001634269.3	N2	eumetazoa
OG0000087	Nvec_5514387|XP_032239923.1	N2	eumetazoa
OG0000087	Nvec_5514756|XP_001634927.3	N2	eumetazoa
OG0000087	Nvec_5514886|XP_048586374.1	N2	eumetazoa
OG0000087	Nvec_5516454|XP_001636515.2	N2	eumetazoa
OG0000087	Nvec_5516567|XP_001636691.3	N2	eumetazoa
OG0000087	Nvec_5518552|XP_001638488.3	N2	eumetazoa
OG0000087	Nvec_5519285|XP_001639198.3	N2	eumetazoa
OG0000087	Nvec_5522073|XP_032223256.2	N2	eumetazoa
OG0000088	Nvec_116617945|XP_032237064.2	N0	metazoa
OG0000088	Nvec_125556682|XP_048576450.1	N0	metazoa
OG0000088	Nvec_125559795|XP_048577462.1	N0	metazoa
OG0000088	Nvec_125561309|XP_048581390.1	N0	metazoa
OG0000088	Nvec_125563079|XP_048583778.1	N0	metazoa
OG0000088	Nvec_125563182|XP_048584130.1	N0	metazoa
OG0000088	Nvec_125573598|XP_048590135.1	N0	metazoa
OG0000089	Nvec_116601918|XP_048589054.1	N0	metazoa
OG0000089	Nvec_116602182|XP_032219279.2	N0	metazoa
OG0000089	Nvec_116603002|XP_032219780.1	N0	metazoa
OG0000089	Nvec_116604293|XP_048580097.1	N0	metazoa
OG0000089	Nvec_116614691|XP_032231872.2	N0	metazoa
OG0000089	Nvec_5507310|XP_001627959.3	N0	metazoa
OG0000089	Nvec_5510168|XP_032235218.2	N0	metazoa
OG0000089	Nvec_5510229|XP_048589357.1	N0	metazoa
OG0000089	Nvec_5511168|XP_001631609.3	N0	metazoa
OG0000089	Nvec_5511581|XP_032236789.1	N0	metazoa
OG0000089	Nvec_5514027|XP_048579657.1	N0	metazoa
OG0000089	Nvec_5514584|XP_001634808.1	N0	metazoa
OG0000089	Nvec_5515010|XP_001635157.1	N0	metazoa
OG0000089	Nvec_5515095|XP_032240710.1	N0	metazoa
OG0000089	Nvec_5516875|XP_048576211.1	N0	metazoa
OG0000089	Nvec_5517676|XP_001637617.2	N0	metazoa
OG0000089	Nvec_5517812|XP_001637815.3	N0	metazoa
OG0000089	Nvec_5522014|XP_032223106.1	N0	metazoa
OG0000090	Nvec_116606690|XP_048589454.1	N1	parahoxozoa
OG0000092	Nvec_5506312|XP_001627045.3	N0	metazoa
OG0000092	Nvec_5507840|XP_001628468.2	N0	metazoa
OG0000092	Nvec_5508954|XP_048582322.1	N0	metazoa
OG0000092	Nvec_5510780|XP_001631200.2	N0	metazoa
OG0000092	Nvec_5511865|XP_001632230.1	N0	metazoa
OG0000092	Nvec_5512091|XP_001632472.2	N0	metazoa
OG0000092	Nvec_5512593|XP_001632908.3	N0	metazoa
OG0000092	Nvec_5512728|XP_001633081.1	N0	metazoa
OG0000092	Nvec_5512730|XP_032238047.1	N0	metazoa
OG0000092	Nvec_5513987|XP_048583822.1	N0	metazoa
OG0000092	Nvec_5514319|XP_001634558.2	N0	metazoa
OG0000092	Nvec_5515089|XP_032240519.1	N0	metazoa
OG0000092	Nvec_5516463|XP_001636526.2	N0	metazoa
OG0000092	Nvec_5516520|XP_001636591.2	N0	metazoa
OG0000092	Nvec_5519748|XP_032220395.1	N0	metazoa
OG0000092	Nvec_5520138|XP_032221132.1	N0	metazoa
OG0000093	Nvec_116601410|XP_048583770.1	N2	eumetazoa
OG0000093	Nvec_116603627|XP_048575620.1	N2	eumetazoa
OG0000093	Nvec_125561105|XP_048580353.1	N2	eumetazoa
OG0000093	Nvec_5503029|XP_032227219.1	N2	eumetazoa
OG0000093	Nvec_5503033|XP_032227225.1	N2	eumetazoa
OG0000093	Nvec_5504980|XP_048578436.1	N2	eumetazoa
OG0000093	Nvec_5506085|XP_048578442.1	N2	eumetazoa
OG0000093	Nvec_5510324|XP_048577600.1	N2	eumetazoa
OG0000093	Nvec_5510326|XP_048577596.1	N2	eumetazoa
OG0000093	Nvec_5510587|XP_032235682.1	N2	eumetazoa
OG0000093	Nvec_5511212|XP_048584079.1	N2	eumetazoa
OG0000093	Nvec_5511213|XP_048584033.1	N2	eumetazoa
OG0000093	Nvec_5512605|XP_032237929.2	N2	eumetazoa
OG0000093	Nvec_5513848|XP_032239361.2	N2	eumetazoa
OG0000093	Nvec_5513887|XP_032239376.2	N2	eumetazoa
OG0000093	Nvec_5513888|XP_048577798.1	N2	eumetazoa
OG0000093	Nvec_5513889|XP_001634135.3	N2	eumetazoa
OG0000093	Nvec_5513989|XP_048583819.1	N2	eumetazoa
OG0000093	Nvec_5515576|XP_048579777.1	N2	eumetazoa
OG0000093	Nvec_5516910|XP_032242802.1	N2	eumetazoa
OG0000093	Nvec_5517622|XP_048584097.1	N2	eumetazoa
OG0000093	Nvec_5517688|XP_001637627.2	N2	eumetazoa
OG0000093	Nvec_5518167|XP_032218692.2	N2	eumetazoa
OG0000093	Nvec_5519008|XP_032219846.2	N2	eumetazoa
OG0000093	Nvec_5520188|XP_032221050.1	N2	eumetazoa
OG0000094	Nvec_116613106|XP_048581644.1	N2	eumetazoa
OG0000094	Nvec_116619982|XP_048589713.1	N2	eumetazoa
OG0000094	Nvec_125559126|XP_048577070.1	N2	eumetazoa
OG0000094	Nvec_125570206|XP_048587463.1	N2	eumetazoa
OG0000095	Nvec_116603942|XP_048575991.1	N1	parahoxozoa
OG0000095	Nvec_116609855|XP_048575957.1	N1	parahoxozoa
OG0000095	Nvec_116611066|XP_048575325.1	N1	parahoxozoa
OG0000095	Nvec_125556813|XP_048589509.1	N1	parahoxozoa
OG0000095	Nvec_125573183|XP_048589511.1	N1	parahoxozoa
OG0000095	Nvec_5502169|XP_048585278.1	N1	parahoxozoa
OG0000095	Nvec_5502920|XP_048582698.1	N1	parahoxozoa
OG0000095	Nvec_5503341|XP_048588875.1	N1	parahoxozoa
OG0000095	Nvec_5508455|XP_048576191.1	N1	parahoxozoa
OG0000095	Nvec_5509599|XP_048576119.1	N1	parahoxozoa
OG0000095	Nvec_5509709|XP_048586154.1	N1	parahoxozoa
OG0000095	Nvec_5510568|XP_048589563.1	N1	parahoxozoa
OG0000095	Nvec_5510574|XP_001631031.3	N1	parahoxozoa
OG0000095	Nvec_5510585|XP_048589738.1	N1	parahoxozoa
OG0000095	Nvec_5510717|XP_048586645.1	N1	parahoxozoa
OG0000095	Nvec_5511746|XP_048575348.1	N1	parahoxozoa
OG0000095	Nvec_5512976|XP_048585929.1	N1	parahoxozoa
OG0000095	Nvec_5513821|XP_032239237.2	N1	parahoxozoa
OG0000095	Nvec_5515162|XP_048584942.1	N1	parahoxozoa
OG0000095	Nvec_5516763|XP_032242531.2	N1	parahoxozoa
OG0000095	Nvec_5516858|XP_048575420.1	N1	parahoxozoa
OG0000095	Nvec_5520166|XP_048576224.1	N1	parahoxozoa
OG0000095	Nvec_5520271|XP_048575604.1	N1	parahoxozoa
OG0000095	Nvec_5520731|XP_048586753.1	N1	parahoxozoa
OG0000095	Nvec_5520842|XP_048586748.1	N1	parahoxozoa
OG0000095	Nvec_5520845|XP_048586201.1	N1	parahoxozoa
OG0000095	Nvec_5521481|XP_048576825.1	N1	parahoxozoa
OG0000097	Nvec_116617866|XP_032236866.1	N0	metazoa
OG0000097	Nvec_116619848|XP_048588489.1	N0	metazoa
OG0000097	Nvec_125562286|XP_048583204.1	N0	metazoa
OG0000097	Nvec_5514660|XP_032240112.2	N0	metazoa
OG0000097	Nvec_5515372|XP_032240980.2	N0	metazoa
OG0000097	Nvec_5516365|XP_001636402.3	N0	metazoa
OG0000097	Nvec_5517338|XP_032217740.1	N0	metazoa
OG0000097	Nvec_5517340|XP_001637424.2	N0	metazoa
OG0000097	Nvec_5518230|XP_032218825.1	N0	metazoa
OG0000097	Nvec_5521528|XP_048585143.1	N0	metazoa
OG0000097	Nvec_5521545|XP_032222493.1	N0	metazoa
OG0000098	Nvec_116614662|XP_032231782.1	N0	metazoa
OG0000098	Nvec_125557333|XP_048575805.1	N0	metazoa
OG0000099	Nvec_5501676|XP_001622937.1	N0	metazoa
OG0000099	Nvec_5501716|XP_001622984.2	N0	metazoa
OG0000099	Nvec_5501717|XP_048585636.1	N0	metazoa
OG0000099	Nvec_5505630|XP_001626409.1	N0	metazoa
OG0000099	Nvec_5506689|XP_032231021.2	N0	metazoa
OG0000099	Nvec_5507331|XP_048585616.1	N0	metazoa
OG0000099	Nvec_5507357|XP_048585621.1	N0	metazoa
OG0000099	Nvec_5507358|XP_048585617.1	N0	metazoa
OG0000099	Nvec_5511493|XP_032236728.2	N0	metazoa
OG0000099	Nvec_5511494|XP_001631910.1	N0	metazoa
OG0000099	Nvec_5515699|XP_001635890.2	N0	metazoa
OG0000099	Nvec_5519101|XP_048587254.1	N0	metazoa
OG0000099	Nvec_5519785|XP_001639656.1	N0	metazoa
OG0000099	Nvec_5519804|XP_032220669.1	N0	metazoa
OG0000099	Nvec_5519865|XP_032220733.1	N0	metazoa
OG0000099	Nvec_5519884|XP_048585277.1	N0	metazoa
OG0000100	Nvec_116615087|XP_048586473.1	N0	metazoa
OG0000100	Nvec_116615717|XP_048580113.1	N0	metazoa
OG0000100	Nvec_5507024|XP_048585732.1	N0	metazoa
OG0000100	Nvec_5507990|XP_048586555.1	N0	metazoa
OG0000100	Nvec_5510731|XP_048586043.1	N0	metazoa
OG0000100	Nvec_5517388|XP_048581463.1	N0	metazoa
OG0000100	Nvec_5519199|XP_048589468.1	N0	metazoa
OG0000101	Nvec_116611840|XP_032228331.2	N0	metazoa
OG0000101	Nvec_116615562|XP_032233161.2	N0	metazoa
OG0000101	Nvec_125560935|XP_048579341.1	N0	metazoa
OG0000101	Nvec_125560938|XP_048579344.1	N0	metazoa
OG0000101	Nvec_125560939|XP_048579345.1	N0	metazoa
OG0000101	Nvec_125560991|XP_048579685.1	N0	metazoa
OG0000101	Nvec_125560992|XP_048579692.1	N0	metazoa
OG0000101	Nvec_125560993|XP_048579694.1	N0	metazoa
OG0000101	Nvec_125560994|XP_048579696.1	N0	metazoa
OG0000101	Nvec_125560995|XP_048579698.1	N0	metazoa
OG0000101	Nvec_5500589|XP_048579699.1	N0	metazoa
OG0000102	Nvec_116601510|XP_032218273.2	N0	metazoa
OG0000102	Nvec_125561228|XP_048580980.1	N0	metazoa
OG0000102	Nvec_125561827|XP_048582307.1	N0	metazoa
OG0000102	Nvec_5500763|XP_048579526.1	N0	metazoa
OG0000102	Nvec_5503456|XP_001624532.3	N0	metazoa
OG0000102	Nvec_5504566|XP_032228785.2	N0	metazoa
OG0000102	Nvec_5510794|XP_048579018.1	N0	metazoa
OG0000102	Nvec_5512016|XP_032237300.1	N0	metazoa
OG0000102	Nvec_5512019|XP_032237248.1	N0	metazoa
OG0000102	Nvec_5512020|XP_048583307.1	N0	metazoa
OG0000102	Nvec_5515670|XP_048578653.1	N0	metazoa
OG0000102	Nvec_5516767|XP_048579519.1	N0	metazoa
OG0000102	Nvec_5519642|XP_048582282.1	N0	metazoa
OG0000102	Nvec_5520824|XP_048586305.1	N0	metazoa
OG0000102	Nvec_5521134|XP_032222126.1	N0	metazoa
OG0000102	Nvec_5521135|XP_032222129.2	N0	metazoa
OG0000102	Nvec_5521278|XP_001640962.2	N0	metazoa
OG0000103	Nvec_116601179|XP_048585299.1	N2	eumetazoa
OG0000103	Nvec_116601186|XP_048575962.1	N2	eumetazoa
OG0000103	Nvec_116607885|XP_048583604.1	N2	eumetazoa
OG0000103	Nvec_116611659|XP_032227972.1	N2	eumetazoa
OG0000103	Nvec_116613155|XP_048587665.1	N2	eumetazoa
OG0000103	Nvec_116617386|XP_048577198.1	N2	eumetazoa
OG0000103	Nvec_116617399|XP_048577190.1	N2	eumetazoa
OG0000103	Nvec_116617535|XP_032236165.2	N2	eumetazoa
OG0000103	Nvec_116618238|XP_048587445.1	N2	eumetazoa
OG0000103	Nvec_116618244|XP_048586107.1	N2	eumetazoa
OG0000103	Nvec_116618376|XP_048589307.1	N2	eumetazoa
OG0000103	Nvec_116620385|XP_048586769.1	N2	eumetazoa
OG0000103	Nvec_116621192|XP_048587169.1	N2	eumetazoa
OG0000103	Nvec_5497604|XP_048586081.1	N2	eumetazoa
OG0000103	Nvec_5500939|XP_048583616.1	N2	eumetazoa
OG0000103	Nvec_5500940|XP_048586100.1	N2	eumetazoa
OG0000103	Nvec_5504667|XP_001625554.3	N2	eumetazoa
OG0000103	Nvec_5506103|XP_048576265.1	N2	eumetazoa
OG0000103	Nvec_5506115|XP_048576264.1	N2	eumetazoa
OG0000103	Nvec_5507219|XP_032231629.1	N2	eumetazoa
OG0000103	Nvec_5508075|XP_032232744.2	N2	eumetazoa
OG0000103	Nvec_5508158|XP_032232858.2	N2	eumetazoa
OG0000103	Nvec_5512335|XP_032237566.2	N2	eumetazoa
OG0000103	Nvec_5512336|XP_048586093.1	N2	eumetazoa
OG0000103	Nvec_5512551|XP_048589711.1	N2	eumetazoa
OG0000103	Nvec_5514058|XP_048579631.1	N2	eumetazoa
OG0000103	Nvec_5516144|XP_001636240.3	N2	eumetazoa
OG0000103	Nvec_5517189|XP_048587143.1	N2	eumetazoa
OG0000103	Nvec_5519073|XP_001638984.1	N2	eumetazoa
OG0000103	Nvec_5521185|XP_032222202.1	N2	eumetazoa
OG0000104	Nvec_116613026|XP_048580755.1	N0	metazoa
OG0000104	Nvec_5506544|XP_048580750.1	N0	metazoa
OG0000104	Nvec_5509896|XP_032234854.1	N0	metazoa
OG0000104	Nvec_5509923|XP_048577559.1	N0	metazoa
OG0000104	Nvec_5510617|XP_048589159.1	N0	metazoa
OG0000104	Nvec_5512325|XP_032237648.2	N0	metazoa
OG0000104	Nvec_5513634|XP_032239081.1	N0	metazoa
OG0000104	Nvec_5514842|XP_048580360.1	N0	metazoa
OG0000104	Nvec_5518727|XP_032219300.2	N0	metazoa
OG0000104	Nvec_5519257|XP_001639174.3	N0	metazoa
[truncated: 16,254 more rows]

## Sheet: Table S7 CAGE-seq reads
Table S7 CAGE-seq reads
Sample	# of reads
GSK gastrula rep1	53148843
GSK gastrula rep2	56449674
DMSO gastrula rep1	220693372
DMSO gastrula rep2	120589033
